# Supplementary material for: Analysis of tumor environmental response and oncogenic pathway activation identifies distinct basal and luminal features in HER2-related breast tumor subtypes
Source: Breast Cancer Res. 2011 Jun 7;13(3):R62. doi: 10.1186/bcr2899 (PMC3218951; doi:10.1186/bcr2899)
Supplement: Additional File 3 — Supplemental Table S2. Summary of tumor samples. This document provides a summary of the tumor samples used in the study. [file bcr2899-S3.XLSX]

## Sheet: Table 1
Supplemental Table 1. Gene Expression Signatures
Acidosis
Binreg Parameters
Binreg Version	2
Genes	100
Metagenes	2
Data Format	RMA
Log Data	No
Quantile Normalize	Yes
Shift-Scale Normalize	Yes
Burn In	1000
Samples	5000
Skips	1
Credible Interval	95
Cross Validate	Yes
Make Plots	Yes
Intercept	-11.6354
Affymetrix Probe ID	Regression Weight
212143_s_at	-0.077386
215223_s_at	0.0767
210095_s_at	-0.076151
216841_s_at	0.070521
213348_at	0.06634
212730_at	0.065703
221477_s_at	0.064706
219534_x_at	0.063656
213182_x_at	0.062329
213183_s_at	0.060802
213375_s_at	0.05942
204963_at	0.059168
200790_at	-0.059069
209582_s_at	0.056802
202743_at	-0.056591
205158_at	0.054566
201911_s_at	0.051752
209583_s_at	0.051273
213397_x_at	0.050412
216092_s_at	-0.047648
205306_x_at	-0.046999
219370_at	-0.04689
202752_x_at	-0.045792
211784_s_at	-0.045285
201035_s_at	0.043454
207836_s_at	0.043088
218888_s_at	-0.042917
202637_s_at	0.042503
206809_s_at	-0.041931
201742_x_at	-0.041806
218418_s_at	0.041455
203632_s_at	0.040972
209645_s_at	0.040353
200893_at	-0.038588
200892_s_at	-0.038154
211569_s_at	0.038131
203140_at	0.037953
211933_s_at	-0.03788
211931_s_at	-0.037755
209025_s_at	-0.037616
204550_x_at	0.037569
217197_x_at	0.037401
200904_at	0.037069
204839_at	-0.037006
202345_s_at	-0.035945
203766_s_at	0.035846
201036_s_at	0.035824
221009_s_at	0.035288
204418_x_at	0.035283
202626_s_at	0.034686
215333_x_at	0.034457
200911_s_at	0.03427
209184_s_at	0.034228
201926_s_at	0.033325
210761_s_at	0.032932
209101_at	0.032817
217492_s_at	0.032651
219188_s_at	0.032067
219416_at	0.031615
209185_s_at	0.031285
200905_x_at	0.030074
204053_x_at	0.030045
213924_at	0.029237
211862_x_at	0.028306
222140_s_at	0.027772
201887_at	0.027423
208485_x_at	0.02727
201502_s_at	0.026837
203091_at	-0.026468
201842_s_at	0.026354
217370_x_at	-0.025055
218109_s_at	-0.024806
212296_at	-0.02453
202551_s_at	0.024427
202054_s_at	0.023681
219099_at	-0.023087
211911_x_at	0.022939
220765_s_at	0.022828
209140_x_at	0.022594
201010_s_at	0.022494
205292_s_at	-0.022294
204542_at	0.021987
201199_s_at	-0.021971
201523_x_at	-0.02191
202794_at	0.021723
201202_at	-0.021271
203396_at	-0.020922
205645_at	0.020893
200020_at	-0.020891
208729_x_at	0.020611
202939_at	-0.020376
201894_s_at	-0.019484
200891_s_at	-0.019386
211529_x_at	0.018314
208812_x_at	0.017774
214459_x_at	0.017214
202074_s_at	0.016797
200920_s_at	0.015745
219032_x_at	0.013182
215313_x_at	0.011506
Hypoxia
Binreg Parameters
Binreg Version	2
Genes	150
Metagenes	2
Data Format	RMA
Log Data	No
Quantile Normalize	Yes
Shift-Scale Normalize	Yes
Burn In	1000
Samples	5000
Skips	1
Credible Interval	95
Cross Validate	Yes
Make Plots	Yes
Intercept	-51.4058
Affymetrix Probe ID	Regression Weight
202912_at	0.269253
202464_s_at	0.238897
209446_s_at	0.222782
206686_at	0.200637
213700_s_at	0.187546
214978_s_at	0.172796
201849_at	0.163364
200632_s_at	0.162013
212689_s_at	0.159745
221478_at	0.152707
201848_s_at	0.147706
201170_s_at	0.144425
221530_s_at	0.142317
209189_at	0.131391
44783_s_at	0.128639
201296_s_at	0.123808
209566_at	0.121425
212366_at	0.120474
202770_s_at	0.118626
221497_x_at	0.116937
202934_at	0.116536
204243_at	0.11349
212558_at	0.112479
212368_at	0.110936
211559_s_at	0.110222
205443_at	0.108106
218839_at	0.106866
202769_at	0.106737
202973_x_at	0.104471
207543_s_at	0.099082
210512_s_at	0.098472
201313_at	0.097387
219239_s_at	0.097253
200650_s_at	0.090636
214723_x_at	0.089905
218498_s_at	0.087272
204045_at	0.086603
218274_s_at	0.086211
218149_s_at	0.0836
202936_s_at	0.082323
219133_at	0.081466
204348_s_at	0.081111
217581_at	0.078522
206246_at	0.078021
205160_at	0.076384
220942_x_at	0.076343
221479_s_at	0.075256
211527_x_at	0.073359
208935_s_at	0.072047
217738_at	0.071519
212176_at	0.07136
221203_s_at	0.070867
202130_at	0.070403
202935_s_at	0.070181
217047_s_at	0.068701
204596_s_at	0.067715
204347_at	0.067433
221123_x_at	0.066767
212171_x_at	0.066038
221009_s_at	0.065236
201917_s_at	0.062731
205281_s_at	0.06196
209357_at	0.061797
214241_at	0.061742
201624_at	0.058751
219526_at	-0.057585
214912_at	0.057076
204255_s_at	-0.056203
220553_s_at	0.054818
213341_at	0.053662
221808_at	0.050891
202814_s_at	-0.050106
214482_at	0.049677
202117_at	-0.048896
202620_s_at	0.048895
222108_at	0.048751
204521_at	0.048353
202683_s_at	0.04772
200737_at	0.047593
204488_at	-0.047122
202998_s_at	0.046767
209486_at	-0.046038
222245_s_at	0.042817
216159_s_at	0.042222
202925_s_at	-0.042214
220760_x_at	0.041691
201349_at	-0.041115
222221_x_at	-0.040811
220147_s_at	0.040571
212361_s_at	-0.040242
212773_s_at	0.040242
215068_s_at	-0.039929
217356_s_at	0.039905
204568_at	0.039705
218912_at	-0.039139
219911_s_at	0.03909
208936_x_at	0.038845
216237_s_at	-0.038568
209154_at	-0.038344
219369_s_at	-0.035952
218198_at	0.035049
209039_x_at	-0.034333
201920_at	-0.034274
208934_s_at	0.034268
218060_s_at	-0.033861
211750_x_at	-0.033686
204094_s_at	0.033057
201054_at	-0.032456
213264_at	-0.031944
201726_at	-0.031828
220707_s_at	-0.031037
218619_s_at	-0.030448
221571_at	-0.029792
200921_s_at	0.029589
208842_s_at	-0.029551
202107_s_at	-0.029029
202819_s_at	-0.028931
208984_x_at	-0.028779
212993_at	-0.028412
212904_at	-0.028275
209251_x_at	-0.028261
221790_s_at	-0.027649
201570_at	-0.02744
213153_at	-0.027279
215089_s_at	-0.026878
203350_at	-0.026363
220367_s_at	-0.026279
212696_s_at	-0.025519
204474_at	-0.025351
209247_s_at	-0.024795
200629_at	-0.024117
212502_at	-0.024024
208758_at	-0.023936
201096_s_at	-0.023859
218434_s_at	-0.023685
202147_s_at	0.023247
201192_s_at	-0.023083
209190_s_at	-0.023054
221741_s_at	-0.022883
201614_s_at	-0.022695
209124_at	-0.022613
201609_x_at	-0.022146
206592_s_at	-0.02186
200073_s_at	-0.020549
208676_s_at	-0.020395
221780_s_at	-0.019511
200886_s_at	0.019498
219816_s_at	-0.019051
208770_s_at	-0.018809
213285_at	-0.01699
Glucose Deprivation
Binreg Parameters
Binreg Version	2
Genes	100
Metagenes	4
Data Format	RMA
Log Data	No
Quantile Normalize	No
Shift-Scale Normalize	Yes
Burn In	1000
Samples	5000
Skips	1
Credible Interval	95
Cross Validate	Yes
Make Plots	Yes
Intercept	-14.5933
Affymetrix Probe ID	Regression Weight
202887_s_at	0.103305
209383_at	0.101983
221986_s_at	0.091323
200629_at	0.082625
217168_s_at	0.076519
200628_s_at	0.075173
202146_at	0.073157
221985_at	0.07214
217127_at	0.070615
202147_s_at	0.065626
208786_s_at	0.065606
202843_at	0.06405
202842_s_at	0.063368
219650_at	-0.063226
205436_s_at	-0.060133
202064_s_at	0.059684
218145_at	0.05963
202061_s_at	0.05744
212170_at	-0.057429
218358_at	0.053179
202062_s_at	0.052736
203165_s_at	0.051543
200924_s_at	0.050111
208785_s_at	0.049983
36711_at	0.048059
203455_s_at	0.047563
209409_at	0.043931
211936_at	0.043051
213988_s_at	0.04303
220924_s_at	0.042127
209682_at	0.041987
210592_s_at	0.041678
201000_at	0.040923
203234_at	0.040852
218436_at	0.040471
218041_x_at	0.039558
218681_s_at	0.039264
221881_s_at	0.037781
204768_s_at	-0.037483
200802_at	0.037328
218726_at	-0.036983
210999_s_at	0.036917
209102_s_at	0.035079
204147_s_at	-0.032736
204767_s_at	-0.032502
202402_s_at	0.031859
201916_s_at	0.03105
200754_x_at	-0.030868
216299_s_at	-0.030321
212971_at	0.028752
214882_s_at	-0.028216
205300_s_at	-0.02788
218930_s_at	0.027552
202706_s_at	-0.027531
200825_s_at	0.026814
218308_at	-0.026089
201740_at	-0.025709
204558_at	-0.025518
215165_x_at	-0.025421
213604_at	-0.025363
212330_at	-0.025261
218241_at	0.025068
219510_at	-0.025028
201199_s_at	-0.024849
203270_at	-0.024389
214845_s_at	0.024026
219449_s_at	-0.023596
53968_at	-0.023421
220934_s_at	-0.023326
212168_at	-0.023283
201965_s_at	0.023236
200842_s_at	0.023174
200757_s_at	0.022351
208977_x_at	-0.022043
212160_at	0.021625
200841_s_at	0.021443
218569_s_at	-0.021375
200843_s_at	0.021311
200758_s_at	0.021184
212669_at	-0.020883
213726_x_at	-0.020705
211762_s_at	-0.020634
221247_s_at	-0.020465
212105_s_at	-0.019861
201174_s_at	0.019638
209852_x_at	-0.019338
210022_at	0.018868
200759_x_at	0.017863
215566_x_at	-0.017099
218137_s_at	0.016947
202870_s_at	-0.016896
201726_at	-0.016722
212048_s_at	0.016409
202420_s_at	-0.015793
204495_s_at	-0.015258
214179_s_at	0.013809
216606_x_at	-0.012949
203484_at	0.011746
204615_x_at	-0.011366
216564_at	0.00729
Lactic Acidosis
Binreg Parameters
Binreg Version	2
Genes	100
Metagenes	2
Data Format	RMA
Log Data	No
Quantile Normalize	Yes
Shift-Scale Normalize	Yes
Burn In	1000
Samples	5000
Skips	1
Credible Interval	95
Cross Validate	Yes
Make Plots	Yes
Intercept	-53.2464
Affymetrix Probe ID	Regression Weight
222027_at	-0.687999
201010_s_at	0.588322
201009_s_at	0.567301
205070_at	-0.317773
45714_at	0.309439
209454_s_at	0.30778
218720_x_at	0.300937
207836_s_at	0.289138
202812_at	0.28287
209488_s_at	0.279175
216264_s_at	0.269119
215116_s_at	0.269072
203238_s_at	0.262753
214746_s_at	0.261465
202454_s_at	0.25585
217717_s_at	0.254591
202826_at	0.244056
218164_at	0.242293
209784_s_at	0.228198
212566_at	0.227705
202545_at	0.227374
218537_at	0.220561
212816_s_at	0.215751
219990_at	-0.215603
202039_at	0.214817
218559_s_at	-0.21427
36554_at	0.210359
209394_at	0.20687
212739_s_at	0.200752
209603_at	0.199275
200636_s_at	0.197727
221829_s_at	-0.196754
218140_x_at	-0.195224
32137_at	0.193856
201204_s_at	0.193427
200770_s_at	0.190556
216836_s_at	0.190419
213235_at	-0.188614
218186_at	0.180025
201144_s_at	-0.179267
201087_at	0.179108
37462_i_at	0.174698
207318_s_at	-0.172974
203270_at	-0.170959
203728_at	0.167281
201037_at	0.165466
201864_at	0.161888
219411_at	0.161028
201316_at	-0.1599
219088_s_at	-0.157752
208749_x_at	0.156714
218477_at	-0.156095
209225_x_at	-0.154803
202185_at	0.154469
203446_s_at	0.153622
212360_at	0.151568
200055_at	0.150944
202871_at	0.147582
221472_at	0.147325
203102_s_at	-0.146248
203497_at	-0.144923
204026_s_at	-0.144561
200599_s_at	0.143844
208598_s_at	0.141587
219449_s_at	-0.138923
204493_at	-0.138262
209110_s_at	0.138144
208884_s_at	0.136063
212519_at	0.133474
200659_s_at	-0.133113
202691_at	-0.13246
202575_at	0.131393
200893_at	-0.131322
208672_s_at	-0.127956
212457_at	0.127612
221923_s_at	-0.126654
209055_s_at	-0.126091
221786_at	-0.122339
218979_at	-0.120625
218587_s_at	-0.119624
212003_at	-0.119319
38340_at	0.118879
221776_s_at	0.118337
219526_at	-0.1182
214812_s_at	0.113964
217870_s_at	0.11052
218220_at	0.110051
200697_at	0.110032
219555_s_at	-0.107719
218281_at	-0.1068
202141_s_at	-0.103224
212129_at	-0.100038
212296_at	-0.099173
208308_s_at	0.09619
206441_s_at	-0.087925
200966_x_at	0.087777
210131_x_at	-0.083667
201114_x_at	-0.073482
214167_s_at	-0.069925
200016_x_at	-0.058323
Luminal- Basal
Binreg Parameters
Binreg Version	2
Genes	250
Metagenes	3
Data Format	RMA
Log Data	No
Quantile Normalize	Yes
Shift-Scale Normalize	Yes
Burn In	1000
Samples	5000
Skips	1
Credible Interval	95
Cross Validate	Yes
Make Plots	Yes
Intercept	6.84621
Affymetrix Probe ID	Regression Weight
201650_at	-0.042523
205009_at	-0.039527
212097_at	0.039041
201426_s_at	0.037357
209173_at	-0.036692
200600_at	0.035866
201012_at	0.034805
211959_at	-0.033569
204623_at	-0.032346
209604_s_at	-0.029436
209602_s_at	-0.028808
212063_at	0.028744
220192_x_at	-0.028399
203324_s_at	0.027949
212099_at	-0.027838
203065_s_at	0.027554
201272_at	0.027545
203571_s_at	-0.02705
204083_s_at	0.026342
204268_at	0.026132
221024_s_at	-0.025443
200670_at	-0.024131
204667_at	-0.02387
212190_at	0.023551
217979_at	-0.023168
204942_s_at	-0.023117
212148_at	-0.02297
210652_s_at	-0.022762
202718_at	-0.022449
209008_x_at	-0.022421
203953_s_at	-0.022106
201300_s_at	0.02195
212077_at	0.021896
204490_s_at	0.021709
214774_x_at	-0.021587
209835_x_at	0.021543
216623_x_at	-0.021317
203963_at	-0.021063
217996_at	0.021053
206332_s_at	0.02095
209603_at	-0.020797
209191_at	0.020664
210933_s_at	0.020594
202454_s_at	-0.020478
202704_at	-0.020421
205225_at	-0.020382
209696_at	-0.02027
215867_x_at	-0.020131
215108_x_at	-0.020111
212014_x_at	0.019876
209343_at	-0.019778
202998_s_at	0.019731
214164_x_at	-0.01967
218502_s_at	-0.019639
203962_s_at	-0.01941
214433_s_at	-0.019407
221059_s_at	0.019395
208782_at	0.01913
203510_at	0.019112
201349_at	-0.018981
203323_at	0.018825
204489_s_at	0.018751
209406_at	0.018679
209460_at	-0.018237
210916_s_at	0.018035
212203_x_at	0.017734
213308_at	-0.017723
219956_at	-0.017532
201739_at	0.017481
218084_x_at	0.017378
208789_at	0.017226
219127_at	-0.017092
204420_at	0.017081
208791_at	-0.016892
212151_at	-0.016816
208944_at	0.016762
218640_s_at	-0.01647
203961_at	-0.016329
214404_x_at	-0.016255
218211_s_at	-0.016187
203820_s_at	0.016117
221773_at	0.015889
35148_at	-0.015697
204508_s_at	-0.015562
208792_s_at	-0.015539
203819_s_at	0.015502
210735_s_at	-0.015263
201487_at	0.015259
218847_at	0.015104
221510_s_at	0.015085
203234_at	0.015033
205253_at	-0.015016
212057_at	-0.014988
221589_s_at	-0.014759
201564_s_at	0.014322
217997_at	0.014257
205150_s_at	-0.014232
201616_s_at	0.014188
211596_s_at	-0.013884
204542_at	-0.013872
215223_s_at	0.013861
214203_s_at	-0.013825
202236_s_at	0.013742
204567_s_at	-0.013562
218717_s_at	0.0135
205548_s_at	0.013282
208978_at	-0.013146
204941_s_at	-0.013109
204975_at	-0.013057
203954_x_at	-0.013034
207522_s_at	-0.012946
37117_at	-0.012895
207655_s_at	-0.012872
221081_s_at	-0.012863
208790_s_at	0.012768
209163_at	-0.012725
215726_s_at	-0.01261
218966_at	-0.012593
202626_s_at	0.012591
202446_s_at	0.012526
205891_at	0.012453
213134_x_at	0.01242
213010_at	0.012289
212446_s_at	-0.012181
203713_s_at	-0.012128
201079_at	-0.012063
208456_s_at	0.012041
204798_at	-0.011961
210319_x_at	-0.011959
208873_s_at	-0.011928
204162_at	0.011853
204554_at	-0.011832
209164_s_at	-0.011767
219429_at	-0.011752
210130_s_at	-0.011649
203909_at	0.011593
202870_s_at	0.011481
219395_at	-0.011448
206571_s_at	0.011368
204290_s_at	-0.011258
212510_at	-0.011181
211712_s_at	-0.011115
212181_s_at	-0.011037
218086_at	-0.010999
203306_s_at	-0.010915
205980_s_at	-0.010909
212056_at	-0.010908
221665_s_at	-0.010883
221588_x_at	-0.010799
212590_at	0.010729
202625_at	0.010715
213050_at	-0.010714
221874_at	-0.010551
201535_at	-0.010518
40093_at	-0.010426
210085_s_at	-0.010288
212442_s_at	-0.010178
212692_s_at	-0.010145
215785_s_at	-0.010122
205401_at	0.010087
218531_at	-0.010005
220318_at	-0.009877
210754_s_at	0.009866
215707_s_at	0.009848
91826_at	-0.009717
214746_s_at	-0.009707
216565_x_at	0.009697
206043_s_at	-0.009688
205251_at	-0.009683
205555_s_at	-0.00955
215696_s_at	-0.009427
204343_at	-0.009276
213913_s_at	-0.009221
214109_at	-0.009194
38918_at	-0.009154
213441_x_at	-0.009118
222125_s_at	-0.009114
221676_s_at	0.009067
74694_s_at	-0.009028
212508_at	-0.008978
219241_x_at	-0.008868
204030_s_at	0.008825
218779_x_at	-0.00876
218693_at	-0.008756
203787_at	-0.008741
213698_at	0.008732
219919_s_at	-0.008693
209917_s_at	-0.008484
221754_s_at	-0.008419
51192_at	-0.008339
213412_at	-0.008234
216568_x_at	-0.008223
59697_at	-0.008187
201153_s_at	0.008183
210845_s_at	0.008006
204862_s_at	-0.007946
219562_at	-0.007837
202908_at	-0.007803
221934_s_at	-0.007653
219734_at	-0.00765
202636_at	-0.007607
209642_at	0.007593
209623_at	-0.007538
213912_at	-0.007522
200804_at	-0.007507
217973_at	-0.007475
205248_at	-0.007452
64486_at	-0.007431
204378_at	-0.007373
221655_x_at	-0.007228
202109_at	-0.007176
205019_s_at	-0.007119
218394_at	-0.007091
34726_at	-0.007084
212378_at	0.007047
207949_s_at	-0.00702
210052_s_at	0.00698
218931_at	-0.006945
209747_at	-0.006685
213137_s_at	0.006655
35666_at	-0.006595
213885_at	-0.006551
218379_at	0.006455
215543_s_at	-0.006134
217943_s_at	0.005987
211139_s_at	0.005961
200011_s_at	-0.00596
203818_s_at	0.005915
202734_at	0.0059
214649_s_at	0.005856
209736_at	-0.00582
218686_s_at	-0.005739
209494_s_at	-0.005576
211113_s_at	-0.005521
202134_s_at	0.0055
209511_at	0.005446
209333_at	-0.005418
221223_x_at	-0.005314
203317_at	-0.005263
217200_x_at	-0.005232
50965_at	-0.005088
212754_s_at	-0.005029
213884_s_at	-0.005012
204951_at	-0.004844
209195_s_at	-0.004828
220306_at	-0.004632
209193_at	0.004536
60471_at	0.004327
201886_at	-0.004135
217368_at	-0.002914
Subgroup 10 - 7
Binreg Parameters
Binreg Version	2
Genes	200
Metagenes	2
Data Format	RMA
Log Data	No
Quantile Normalize	Yes
Shift-Scale Normalize	Yes
Burn In	1000
Samples	5000
Skips	1
Credible Interval	95
Cross Validate	Yes
Make Plots	Yes
Intercept	3.45322
Affymetrix Probe ID	Regression Weight
203510_at	0.170741
209604_s_at	-0.167245
217739_s_at	0.16536
209291_at	0.162466
203324_s_at	0.155453
208370_s_at	0.154839
201289_at	0.148176
217996_at	0.146663
201324_at	0.141083
201464_x_at	0.141025
209288_s_at	0.120488
209373_at	0.113255
201466_s_at	0.11274
204363_at	0.111706
203881_s_at	0.111643
209894_at	0.110919
203909_at	0.109996
202149_at	0.109281
218228_s_at	0.109196
212724_at	0.108842
201012_at	0.108817
203711_s_at	0.106653
212615_at	0.106096
217997_at	0.102635
212698_s_at	0.102571
203323_at	0.102076
212294_at	0.100048
218319_at	0.099581
202052_s_at	0.097293
202133_at	0.096595
207808_s_at	0.094381
218311_at	0.094071
201329_s_at	0.092823
202552_s_at	0.091103
208082_x_at	-0.090185
201407_s_at	0.087863
212511_at	0.086663
209648_x_at	0.084574
209272_at	0.084368
207436_x_at	-0.083461
218901_at	0.082705
201300_s_at	0.081473
213225_at	0.080009
212097_at	0.076903
212984_at	0.075676
206551_x_at	-0.07534
221935_s_at	0.074787
209183_s_at	0.074135
216704_at	-0.073497
208127_s_at	0.073057
203493_s_at	0.072065
209717_at	0.071726
206953_s_at	0.071716
207648_at	-0.070748
212463_at	0.070261
212925_at	-0.069768
203502_at	0.069739
207403_at	-0.068895
202148_s_at	-0.067423
201373_at	-0.065963
220186_s_at	-0.065531
220352_x_at	-0.065163
202794_at	0.065141
210577_at	-0.065088
210797_s_at	-0.064591
211350_s_at	-0.064223
206063_x_at	-0.064089
211531_x_at	-0.063996
203884_s_at	0.062987
215863_at	-0.062186
210597_x_at	-0.062052
208265_at	-0.061943
201719_s_at	0.061582
205729_at	0.061541
204359_at	0.060617
201183_s_at	-0.059749
216791_at	-0.059469
216507_at	-0.059417
206213_at	-0.058924
220743_at	-0.058852
221908_at	-0.058416
220962_s_at	-0.058169
216495_x_at	-0.057569
219613_s_at	-0.057188
222207_x_at	-0.057082
202366_at	-0.056833
221907_at	-0.056577
221328_at	-0.056331
220076_at	0.055818
204972_at	-0.055359
204759_at	0.054593
216293_at	-0.054412
220826_at	-0.054404
208224_at	-0.053921
215631_s_at	-0.053738
216774_at	-0.052999
212111_at	0.052809
210883_x_at	-0.052721
220730_at	-0.051653
207185_at	-0.051552
210234_at	-0.051456
204757_s_at	-0.051354
210864_x_at	-0.050968
206031_s_at	-0.050844
216434_at	-0.050531
210452_x_at	-0.050225
215865_at	-0.050088
216026_s_at	-0.050019
212064_x_at	-0.049805
215484_at	-0.049762
213773_x_at	-0.049625
208204_s_at	-0.049481
220165_at	-0.049288
221155_x_at	-0.048819
221097_s_at	-0.048736
205313_at	-0.048582
207003_at	-0.048563
202556_s_at	-0.048231
214549_x_at	-0.04775
208564_at	-0.046787
207921_x_at	-0.046617
210769_at	-0.046524
216428_x_at	-0.046429
201404_x_at	-0.046231
209495_at	-0.046173
214080_x_at	-0.046005
207490_at	-0.045556
216739_at	-0.045224
207184_at	-0.04507
221350_at	-0.044967
207070_at	-0.044924
208287_at	-0.044173
216747_at	-0.04415
215000_s_at	0.044004
207205_at	-0.043533
211261_at	-0.042455
215109_at	-0.042451
210579_s_at	-0.042267
210412_at	-0.042155
217711_at	-0.041709
216357_at	-0.04131
201184_s_at	-0.040529
206256_at	-0.04048
216939_s_at	-0.040465
208294_x_at	-0.040429
45687_at	-0.040203
217444_at	-0.040099
206926_s_at	-0.040008
208471_at	-0.039552
217017_at	-0.039166
219776_s_at	-0.038318
206573_at	-0.03825
206904_at	-0.038098
215233_at	-0.038081
220831_at	-0.038061
207915_at	-0.037846
216667_at	-0.03773
222185_at	-0.037649
208385_at	-0.037622
210736_x_at	-0.03753
208138_at	-0.037096
216275_at	-0.036714
206524_at	-0.036267
217005_at	-0.036197
216794_at	-0.035698
216385_at	-0.035672
208332_at	-0.035454
215675_at	-0.035423
208126_s_at	-0.035381
211396_at	-0.035328
217228_s_at	-0.035044
31861_at	-0.034479
221719_s_at	-0.034328
221297_at	-0.034124
220714_at	-0.033816
207116_s_at	-0.0338
221283_at	-0.032131
179_at	-0.031808
208330_at	-0.031741
212545_s_at	-0.031436
203237_s_at	-0.031033
32699_s_at	-0.031026
214905_at	-0.030965
210924_at	-0.030514
206305_s_at	-0.030514
205163_at	-0.029909
216481_at	-0.029467
217409_at	-0.028849
206430_at	-0.028766
211442_x_at	-0.028141
222005_s_at	-0.027967
221457_s_at	-0.027695
219391_at	-0.02716
217214_s_at	-0.026982
207061_at	-0.02646
206406_at	-0.026406
205517_at	-0.026297
216781_at	-0.024215
216579_at	-0.023958
217296_at	-0.023644
