# Supplementary material for: Analysis of tumor environmental response and oncogenic pathway activation identifies distinct basal and luminal features in HER2-related breast tumor subtypes
Source: Breast Cancer Res. 2011 Jun 7;13(3):R62. doi: 10.1186/bcr2899 (PMC3218951; doi:10.1186/bcr2899)
Supplement: Additional File 4 — Supplementary Figures S1 to S18. This document contains Supplementary Figures S1 to S18. [file bcr2899-S4.XLSX]

## Sheet: Sheet1
Table S2. Dataset sample information.
Dataset	Source	Sample ID	Intrinisc Subtype	Pathway Subgroup
Primary	GSE1456	GSM107072	LumB	1
Primary	GSE1456	GSM107073	LumB	4
Primary	GSE1456	GSM107074	LumB	16
Primary	GSE1456	GSM107075	LumA	11
Primary	GSE1456	GSM107076	LumA	4
Primary	GSE1456	GSM107077	LumB	9
Primary	GSE1456	GSM107078	LumB	1
Primary	GSE1456	GSM107079	LumB	12
Primary	GSE1456	GSM107080	Basal	2
Primary	GSE1456	GSM107081	ERBB2	2
Primary	GSE1456	GSM107082	Basal	14
Primary	GSE1456	GSM107083	LumB	4
Primary	GSE1456	GSM107084	LumB	4
Primary	GSE1456	GSM107085	LumB	4
Primary	GSE1456	GSM107086	LumB	4
Primary	GSE1456	GSM107087	LumB	6
Primary	GSE1456	GSM107088	LumB	4
Primary	GSE1456	GSM107089	LumB	12
Primary	GSE1456	GSM107090	Basal	2
Primary	GSE1456	GSM107091	LumB	15
Primary	GSE1456	GSM107092	LumB	4
Primary	GSE1456	GSM107093	LumB	4
Primary	GSE1456	GSM107094	LumB	4
Primary	GSE1456	GSM107095	LumB	6
Primary	GSE1456	GSM107096	LumA	13
Primary	GSE1456	GSM107097	LumB	3
Primary	GSE1456	GSM107098	LumA	11
Primary	GSE1456	GSM107099	LumB	6
Primary	GSE1456	GSM107100	LumA	7
Primary	GSE1456	GSM107101	LumB	14
Primary	GSE1456	GSM107102	ERBB2	7
Primary	GSE1456	GSM107103	LumB	1
Primary	GSE1456	GSM107104	LumB	13
Primary	GSE1456	GSM107105	LumB	13
Primary	GSE1456	GSM107106	LumB	1
Primary	GSE1456	GSM107107	LumB	16
Primary	GSE1456	GSM107108	LumB	15
Primary	GSE1456	GSM107109	ERBB2	10
Primary	GSE1456	GSM107110	LumB	13
Primary	GSE1456	GSM107111	LumB	11
Primary	GSE1456	GSM107112	LumA	1
Primary	GSE1456	GSM107113	LumB	16
Primary	GSE1456	GSM107114	LumB	6
Primary	GSE1456	GSM107115	Basal	8
Primary	GSE1456	GSM107117	LumA	1
Primary	GSE1456	GSM107118	LumA	13
Primary	GSE1456	GSM107119	LumB	13
Primary	GSE1456	GSM107120	LumA	4
Primary	GSE1456	GSM107121	LumA	1
Primary	GSE1456	GSM107122	LumA	11
Primary	GSE1456	GSM107123	LumB	4
Primary	GSE1456	GSM107124	LumA	11
Primary	GSE1456	GSM107125	LumB	6
Primary	GSE1456	GSM107126	LumB	16
Primary	GSE1456	GSM107127	LumB	13
Primary	GSE1456	GSM107128	LumB	13
Primary	GSE1456	GSM107129	Basal	2
Primary	GSE1456	GSM107130	LumA	13
Primary	GSE1456	GSM107131	Basal	14
Primary	GSE1456	GSM107132	LumA	13
Primary	GSE1456	GSM107133	LumB	16
Primary	GSE1456	GSM107134	LumB	4
Primary	GSE1456	GSM107135	LumA	14
Primary	GSE1456	GSM107136	LumA	13
Primary	GSE1456	GSM107137	LumA	13
Primary	GSE1456	GSM107138	LumB	4
Primary	GSE1456	GSM107139	LumA	11
Primary	GSE1456	GSM107140	ERBB2	2
Primary	GSE1456	GSM107141	Basal	2
Primary	GSE1456	GSM107142	LumB	1
Primary	GSE1456	GSM107143	LumA	12
Primary	GSE1456	GSM107144	LumA	11
Primary	GSE1456	GSM107145	LumA	4
Primary	GSE1456	GSM107146	LumB	11
Primary	GSE1456	GSM107147	LumA	13
Primary	GSE1456	GSM107148	LumB	1
Primary	GSE1456	GSM107149	LumB	16
Primary	GSE1456	GSM107150	LumA	13
Primary	GSE1456	GSM107151	LumB	6
Primary	GSE1456	GSM107152	LumB	4
Primary	GSE1456	GSM107153	LumA	1
Primary	GSE1456	GSM107154	LumB	3
Primary	GSE1456	GSM107155	LumA	15
Primary	GSE1456	GSM107156	LumA	11
Primary	GSE1456	GSM107157	LumB	1
Primary	GSE1456	GSM107158	LumB	3
Primary	GSE1456	GSM107159	LumA	11
Primary	GSE1456	GSM107160	LumB	12
Primary	GSE1456	GSM107161	LumA	3
Primary	GSE1456	GSM107162	LumB	1
Primary	GSE1456	GSM107163	LumB	6
Primary	GSE1456	GSM107164	LumB	11
Primary	GSE1456	GSM107165	LumA	11
Primary	GSE1456	GSM107166	LumB	5
Primary	GSE1456	GSM107167	LumA	11
Primary	GSE1456	GSM107168	LumB	1
Primary	GSE1456	GSM107169	LumA	11
Primary	GSE1456	GSM107170	LumA	14
Primary	GSE1456	GSM107171	LumA	11
Primary	GSE1456	GSM107172	LumA	11
Primary	GSE1456	GSM107173	LumA	1
Primary	GSE1456	GSM107174	LumB	3
Primary	GSE1456	GSM107175	LumA	12
Primary	GSE1456	GSM107176	LumA	11
Primary	GSE1456	GSM107177	LumA	1
Primary	GSE1456	GSM107178	LumB	4
Primary	GSE1456	GSM107179	LumB	1
Primary	GSE1456	GSM107180	LumB	4
Primary	GSE1456	GSM107181	ERBB2	4
Primary	GSE1456	GSM107182	LumA	11
Primary	GSE1456	GSM107183	LumB	10
Primary	GSE1456	GSM107184	LumA	11
Primary	GSE1456	GSM107185	LumA	11
Primary	GSE1456	GSM107186	Normal	14
Primary	GSE1456	GSM107187	Basal	12
Primary	GSE1456	GSM107188	LumA	11
Primary	GSE1456	GSM107189	LumA	11
Primary	GSE1456	GSM107190	Basal	11
Primary	GSE1456	GSM107191	Basal	5
Primary	GSE1456	GSM107192	LumB	4
Primary	GSE1456	GSM107193	ERBB2	7
Primary	GSE1456	GSM107194	ERBB2	4
Primary	GSE1456	GSM107195	Basal	8
Primary	GSE1456	GSM107196	Basal	5
Primary	GSE1456	GSM107197	LumB	10
Primary	GSE1456	GSM107198	Basal	5
Primary	GSE1456	GSM107199	LumB	3
Primary	GSE1456	GSM107200	LumB	1
Primary	GSE1456	GSM107201	LumA	4
Primary	GSE1456	GSM107202	LumB	11
Primary	GSE1456	GSM107203	LumB	3
Primary	GSE1456	GSM107204	Basal	5
Primary	GSE1456	GSM107205	ERBB2	10
Primary	GSE1456	GSM107206	ERBB2	9
Primary	GSE1456	GSM107207	LumA	13
Primary	GSE1456	GSM107208	LumB	7
Primary	GSE1456	GSM107209	LumA	11
Primary	GSE1456	GSM107210	LumB	16
Primary	GSE1456	GSM107211	LumB	1
Primary	GSE1456	GSM107212	LumB	13
Primary	GSE1456	GSM107213	LumB	13
Primary	GSE1456	GSM107214	LumA	1
Primary	GSE1456	GSM107215	Basal	5
Primary	GSE1456	GSM107216	LumA	11
Primary	GSE1456	GSM107217	LumB	5
Primary	GSE1456	GSM107218	Basal	14
Primary	GSE1456	GSM107219	ERBB2	7
Primary	GSE1456	GSM107220	LumB	16
Primary	GSE1456	GSM107221	LumA	13
Primary	GSE1456	GSM107222	LumB	1
Primary	GSE1456	GSM107223	LumA	11
Primary	GSE1456	GSM107224	LumB	15
Primary	GSE1456	GSM107225	LumA	6
Primary	GSE1456	GSM107226	LumB	4
Primary	GSE1456	GSM107227	LumB	1
Primary	GSE1456	GSM107228	ERBB2	10
Primary	GSE1456	GSM107229	Basal	2
Primary	GSE1456	GSM107230	LumA	13
Primary	GSE1456	GSM107231	LumB	6
Primary	GSE1561	GSM26804	LumB	9
Primary	GSE1561	GSM26867	LumB	9
Primary	GSE1561	GSM26868	LumB	16
Primary	GSE1561	GSM26869	LumB	11
Primary	GSE1561	GSM26870	ERBB2	10
Primary	GSE1561	GSM26871	Basal	8
Primary	GSE1561	GSM26872	LumB	3
Primary	GSE1561	GSM26873	LumB	10
Primary	GSE1561	GSM26874	LumB	1
Primary	GSE1561	GSM26875	LumB	16
Primary	GSE1561	GSM26876	LumB	4
Primary	GSE1561	GSM26877	LumB	3
Primary	GSE1561	GSM26878	ERBB2	7
Primary	GSE1561	GSM26879	LumB	1
Primary	GSE1561	GSM26880	ERBB2	8
Primary	GSE1561	GSM26881	LumB	9
Primary	GSE1561	GSM26882	Basal	2
Primary	GSE1561	GSM26883	ERBB2	10
Primary	GSE1561	GSM26884	Basal	8
Primary	GSE1561	GSM26885	LumA	1
Primary	GSE1561	GSM26886	ERBB2	14
Primary	GSE1561	GSM26887	ERBB2	6
Primary	GSE1561	GSM26888	Basal	2
Primary	GSE1561	GSM26889	Basal	8
Primary	GSE1561	GSM26890	LumB	6
Primary	GSE1561	GSM26891	LumB	16
Primary	GSE1561	GSM26892	Basal	8
Primary	GSE1561	GSM26893	Basal	8
Primary	GSE1561	GSM26894	LumB	15
Primary	GSE1561	GSM26895	Basal	2
Primary	GSE1561	GSM26896	LumA	1
Primary	GSE1561	GSM26897	LumB	15
Primary	GSE1561	GSM26898	Basal	5
Primary	GSE1561	GSM26899	LumB	4
Primary	GSE1561	GSM26900	ERBB2	7
Primary	GSE1561	GSM26901	LumB	16
Primary	GSE1561	GSM26902	Basal	8
Primary	GSE1561	GSM26903	ERBB2	7
Primary	GSE1561	GSM26904	LumA	4
Primary	GSE1561	GSM26905	Basal	5
Primary	GSE1561	GSM26906	Basal	8
Primary	GSE1561	GSM26907	LumB	4
Primary	GSE1561	GSM26908	Basal	8
Primary	GSE1561	GSM26909	LumB	12
Primary	GSE1561	GSM26910	ERBB2	7
Primary	GSE1561	GSM26911	LumB	6
Primary	GSE1561	GSM26912	Basal	5
Primary	GSE1561	GSM26913	LumA	16
Primary	GSE1561	GSM26914	LumB	9
Primary	GSE2034	GSM36777	LumB	3
Primary	GSE2034	GSM36778	LumB	4
Primary	GSE2034	GSM36779	LumB	16
Primary	GSE2034	GSM36780	ERBB2	10
Primary	GSE2034	GSM36781	ERBB2	10
Primary	GSE2034	GSM36782	LumA	12
Primary	GSE2034	GSM36783	LumB	4
Primary	GSE2034	GSM36784	LumB	12
Primary	GSE2034	GSM36785	LumB	4
Primary	GSE2034	GSM36786	LumA	15
Primary	GSE2034	GSM36787	LumB	4
Primary	GSE2034	GSM36788	Basal	5
Primary	GSE2034	GSM36789	LumB	3
Primary	GSE2034	GSM36790	LumB	1
Primary	GSE2034	GSM36791	LumB	3
Primary	GSE2034	GSM36792	LumB	16
Primary	GSE2034	GSM36793	Basal	14
Primary	GSE2034	GSM36794	Normal	2
Primary	GSE2034	GSM36795	Basal	2
Primary	GSE2034	GSM36796	LumB	3
Primary	GSE2034	GSM36797	Basal	2
Primary	GSE2034	GSM36798	Basal	14
Primary	GSE2034	GSM36799	LumB	4
Primary	GSE2034	GSM36800	LumB	3
Primary	GSE2034	GSM36801	Normal	12
Primary	GSE2034	GSM36802	LumB	4
Primary	GSE2034	GSM36803	LumB	16
Primary	GSE2034	GSM36804	LumB	13
Primary	GSE2034	GSM36805	LumB	3
Primary	GSE2034	GSM36806	LumB	13
Primary	GSE2034	GSM36807	LumA	11
Primary	GSE2034	GSM36808	ERBB2	2
Primary	GSE2034	GSM36809	Basal	2
Primary	GSE2034	GSM36810	LumB	3
Primary	GSE2034	GSM36811	LumB	11
Primary	GSE2034	GSM36812	LumA	15
Primary	GSE2034	GSM36813	LumA	12
Primary	GSE2034	GSM36814	ERBB2	7
Primary	GSE2034	GSM36815	LumA	4
Primary	GSE2034	GSM36816	Normal	2
Primary	GSE2034	GSM36817	Basal	14
Primary	GSE2034	GSM36818	LumB	12
Primary	GSE2034	GSM36819	LumB	13
Primary	GSE2034	GSM36820	LumB	4
Primary	GSE2034	GSM36821	LumB	4
Primary	GSE2034	GSM36822	Basal	2
Primary	GSE2034	GSM36823	LumB	9
Primary	GSE2034	GSM36824	Basal	2
Primary	GSE2034	GSM36825	LumA	1
Primary	GSE2034	GSM36826	LumB	1
Primary	GSE2034	GSM36827	Basal	2
Primary	GSE2034	GSM36828	Basal	5
Primary	GSE2034	GSM36829	LumB	10
Primary	GSE2034	GSM36830	LumB	13
Primary	GSE2034	GSM36831	LumA	12
Primary	GSE2034	GSM36832	LumB	1
Primary	GSE2034	GSM36833	ERBB2	10
Primary	GSE2034	GSM36834	LumB	10
Primary	GSE2034	GSM36835	Basal	8
Primary	GSE2034	GSM36836	LumB	15
Primary	GSE2034	GSM36837	LumB	4
Primary	GSE2034	GSM36838	LumA	13
Primary	GSE2034	GSM36839	LumB	15
Primary	GSE2034	GSM36840	LumB	12
Primary	GSE2034	GSM36841	LumB	4
Primary	GSE2034	GSM36842	LumB	7
Primary	GSE2034	GSM36843	LumB	3
Primary	GSE2034	GSM36844	LumB	6
Primary	GSE2034	GSM36845	LumB	4
Primary	GSE2034	GSM36846	Basal	5
Primary	GSE2034	GSM36847	Basal	2
Primary	GSE2034	GSM36848	LumA	11
Primary	GSE2034	GSM36849	LumB	3
Primary	GSE2034	GSM36850	LumB	9
Primary	GSE2034	GSM36851	ERBB2	10
Primary	GSE2034	GSM36852	LumB	10
Primary	GSE2034	GSM36853	LumA	4
Primary	GSE2034	GSM36854	Normal	11
Primary	GSE2034	GSM36855	Basal	8
Primary	GSE2034	GSM36856	LumB	9
Primary	GSE2034	GSM36857	LumB	3
Primary	GSE2034	GSM36858	LumB	9
Primary	GSE2034	GSM36859	LumB	12
Primary	GSE2034	GSM36860	LumB	9
Primary	GSE2034	GSM36861	LumB	4
Primary	GSE2034	GSM36862	Basal	2
Primary	GSE2034	GSM36863	LumB	12
Primary	GSE2034	GSM36864	LumB	12
Primary	GSE2034	GSM36865	Basal	2
Primary	GSE2034	GSM36866	LumB	3
Primary	GSE2034	GSM36867	LumB	13
Primary	GSE2034	GSM36868	LumA	13
Primary	GSE2034	GSM36869	LumA	13
Primary	GSE2034	GSM36870	LumB	6
Primary	GSE2034	GSM36871	LumB	13
Primary	GSE2034	GSM36872	LumB	10
Primary	GSE2034	GSM36873	LumB	1
Primary	GSE2034	GSM36874	LumB	15
Primary	GSE2034	GSM36875	Basal	5
Primary	GSE2034	GSM36876	Basal	2
Primary	GSE2034	GSM36877	LumB	10
Primary	GSE2034	GSM36878	LumB	9
Primary	GSE2034	GSM36879	ERBB2	7
Primary	GSE2034	GSM36880	LumA	15
Primary	GSE2034	GSM36881	LumA	9
Primary	GSE2034	GSM36882	LumA	15
Primary	GSE2034	GSM36883	LumA	12
Primary	GSE2034	GSM36884	ERBB2	4
Primary	GSE2034	GSM36885	LumA	11
Primary	GSE2034	GSM36886	LumB	7
Primary	GSE2034	GSM36887	LumA	1
Primary	GSE2034	GSM36888	LumA	6
Primary	GSE2034	GSM36889	Normal	14
Primary	GSE2034	GSM36890	ERBB2	14
Primary	GSE2034	GSM36891	Basal	8
Primary	GSE2034	GSM36892	LumA	9
Primary	GSE2034	GSM36893	LumB	9
Primary	GSE2034	GSM36894	LumA	11
Primary	GSE2034	GSM36895	LumB	3
Primary	GSE2034	GSM36896	LumB	3
Primary	GSE2034	GSM36897	LumA	6
Primary	GSE2034	GSM36898	ERBB2	10
Primary	GSE2034	GSM36899	LumB	9
Primary	GSE2034	GSM36900	Basal	5
Primary	GSE2034	GSM36901	Basal	8
Primary	GSE2034	GSM36902	LumA	2
Primary	GSE2034	GSM36903	LumB	6
Primary	GSE2034	GSM36904	ERBB2	10
Primary	GSE2034	GSM36905	Normal	14
Primary	GSE2034	GSM36906	ERBB2	9
Primary	GSE2034	GSM36907	LumA	1
Primary	GSE2034	GSM36908	LumB	4
Primary	GSE2034	GSM36909	Basal	8
Primary	GSE2034	GSM36910	LumA	9
Primary	GSE2034	GSM36911	LumB	4
Primary	GSE2034	GSM36912	Basal	2
Primary	GSE2034	GSM36913	LumB	13
Primary	GSE2034	GSM36914	LumA	12
Primary	GSE2034	GSM36915	ERBB2	14
Primary	GSE2034	GSM36916	LumA	7
Primary	GSE2034	GSM36917	LumA	6
Primary	GSE2034	GSM36918	LumA	8
Primary	GSE2034	GSM36919	LumB	6
Primary	GSE2034	GSM36920	LumB	10
Primary	GSE2034	GSM36921	LumB	9
Primary	GSE2034	GSM36922	LumB	4
Primary	GSE2034	GSM36923	Basal	8
Primary	GSE2034	GSM36924	LumB	4
Primary	GSE2034	GSM36925	LumB	3
Primary	GSE2034	GSM36926	ERBB2	14
Primary	GSE2034	GSM36927	Basal	2
Primary	GSE2034	GSM36928	LumB	17
Primary	GSE2034	GSM36929	LumB	4
Primary	GSE2034	GSM36930	LumB	3
Primary	GSE2034	GSM36931	Basal	2
Primary	GSE2034	GSM36932	LumA	14
Primary	GSE2034	GSM36933	ERBB2	1
Primary	GSE2034	GSM36934	LumB	9
Primary	GSE2034	GSM36935	Basal	2
Primary	GSE2034	GSM36936	LumB	12
Primary	GSE2034	GSM36937	Basal	8
Primary	GSE2034	GSM36938	LumB	12
Primary	GSE2034	GSM36939	LumB	16
Primary	GSE2034	GSM36940	Basal	8
Primary	GSE2034	GSM36941	Basal	2
Primary	GSE2034	GSM36942	LumB	6
Primary	GSE2034	GSM36943	LumB	4
Primary	GSE2034	GSM36944	LumA	7
Primary	GSE2034	GSM36945	LumB	1
Primary	GSE2034	GSM36946	LumB	4
Primary	GSE2034	GSM36947	LumB	6
Primary	GSE2034	GSM36948	LumB	6
Primary	GSE2034	GSM36949	Basal	5
Primary	GSE2034	GSM36950	LumB	9
Primary	GSE2034	GSM36951	LumB	3
Primary	GSE2034	GSM36952	Basal	8
Primary	GSE2034	GSM36953	ERBB2	7
Primary	GSE2034	GSM36954	LumB	9
Primary	GSE2034	GSM36955	ERBB2	2
Primary	GSE2034	GSM36956	LumB	9
Primary	GSE2034	GSM36957	LumA	13
Primary	GSE2034	GSM36958	LumA	11
Primary	GSE2034	GSM36959	Basal	8
Primary	GSE2034	GSM36960	Basal	5
Primary	GSE2034	GSM36961	ERBB2	14
Primary	GSE2034	GSM36962	LumA	15
Primary	GSE2034	GSM36963	LumB	1
Primary	GSE2034	GSM36964	ERBB2	7
Primary	GSE2034	GSM36965	LumA	12
Primary	GSE2034	GSM36966	Basal	8
Primary	GSE2034	GSM36967	LumB	11
Primary	GSE2034	GSM36968	ERBB2	7
Primary	GSE2034	GSM36969	Basal	8
Primary	GSE2034	GSM36970	LumA	4
Primary	GSE2034	GSM36971	LumB	15
Primary	GSE2034	GSM36972	LumB	9
Primary	GSE2034	GSM36973	LumB	3
Primary	GSE2034	GSM36974	LumB	4
Primary	GSE2034	GSM36975	LumB	10
Primary	GSE2034	GSM36976	LumA	6
Primary	GSE2034	GSM36977	Basal	8
Primary	GSE2034	GSM36978	ERBB2	7
Primary	GSE2034	GSM36979	LumA	9
Primary	GSE2034	GSM36980	LumB	3
Primary	GSE2034	GSM36981	Basal	2
Primary	GSE2034	GSM36982	LumA	11
Primary	GSE2034	GSM36983	LumA	15
Primary	GSE2034	GSM36984	LumB	3
Primary	GSE2034	GSM36985	LumB	4
Primary	GSE2034	GSM36986	LumB	12
Primary	GSE2034	GSM36987	LumA	4
Primary	GSE2034	GSM36988	LumB	3
Primary	GSE2034	GSM36989	LumB	4
Primary	GSE2034	GSM36990	LumB	4
Primary	GSE2034	GSM36991	Basal	8
Primary	GSE2034	GSM36992	ERBB2	10
Primary	GSE2034	GSM36993	LumA	11
Primary	GSE2034	GSM36994	LumA	15
Primary	GSE2034	GSM36995	LumB	10
Primary	GSE2034	GSM36996	ERBB2	9
Primary	GSE2034	GSM36997	LumB	9
Primary	GSE2034	GSM36998	LumB	3
Primary	GSE2034	GSM36999	LumB	4
Primary	GSE2034	GSM37000	LumB	12
Primary	GSE2034	GSM37001	ERBB2	10
Primary	GSE2034	GSM37002	Basal	5
Primary	GSE2034	GSM37003	LumB	16
Primary	GSE2034	GSM37004	LumB	3
Primary	GSE2034	GSM37005	LumB	3
Primary	GSE2034	GSM37006	LumB	4
Primary	GSE2034	GSM37007	LumB	4
Primary	GSE2034	GSM37008	LumA	12
Primary	GSE2034	GSM37009	LumB	12
Primary	GSE2034	GSM37010	LumB	3
Primary	GSE2034	GSM37011	LumB	3
Primary	GSE2034	GSM37012	LumB	3
Primary	GSE2034	GSM37013	LumB	12
Primary	GSE2034	GSM37014	LumB	4
Primary	GSE2034	GSM37015	LumB	3
Primary	GSE2034	GSM37016	ERBB2	10
Primary	GSE2034	GSM37017	Basal	2
Primary	GSE2034	GSM37018	LumA	9
Primary	GSE2034	GSM37019	Basal	15
Primary	GSE2034	GSM37020	ERBB2	10
Primary	GSE2034	GSM37021	Basal	2
Primary	GSE2034	GSM37022	Basal	8
Primary	GSE2034	GSM37023	ERBB2	7
Primary	GSE2034	GSM37024	LumB	12
Primary	GSE2034	GSM37025	LumB	6
Primary	GSE2034	GSM37026	LumB	16
Primary	GSE2034	GSM37027	LumB	9
Primary	GSE2034	GSM37028	LumB	9
Primary	GSE2034	GSM37029	LumB	16
Primary	GSE2034	GSM37030	LumB	3
Primary	GSE2034	GSM37031	LumB	10
Primary	GSE2034	GSM37032	LumB	13
Primary	GSE2034	GSM37033	LumA	13
Primary	GSE2034	GSM37034	ERBB2	10
Primary	GSE2034	GSM37035	LumB	4
Primary	GSE2034	GSM37036	LumB	10
Primary	GSE2034	GSM37037	LumB	4
Primary	GSE2034	GSM37038	LumB	4
Primary	GSE2034	GSM37039	LumB	1
Primary	GSE2034	GSM37040	Basal	2
Primary	GSE2034	GSM37041	LumA	15
Primary	GSE2034	GSM37042	ERBB2	10
Primary	GSE2034	GSM37043	Basal	2
Primary	GSE2034	GSM37044	ERBB2	10
Primary	GSE2034	GSM37045	Basal	2
Primary	GSE2034	GSM37046	LumB	9
Primary	GSE2034	GSM37047	Basal	5
Primary	GSE2034	GSM37048	Basal	2
Primary	GSE2034	GSM37049	Normal	10
Primary	GSE2034	GSM37050	Normal	2
Primary	GSE2034	GSM37051	Basal	8
Primary	GSE2034	GSM37052	LumB	14
Primary	GSE2034	GSM37053	Basal	8
Primary	GSE2034	GSM37054	ERBB2	10
Primary	GSE2034	GSM37055	ERBB2	15
Primary	GSE2034	GSM37056	LumA	11
Primary	GSE2034	GSM37057	LumB	9
Primary	GSE2034	GSM37058	LumA	9
Primary	GSE2034	GSM37059	LumA	12
Primary	GSE2034	GSM37060	LumA	4
Primary	GSE2034	GSM37061	LumB	3
Primary	GSE2034	GSM37062	LumB	9
Primary	GSE3494	GSM79114	LumA	15
Primary	GSE3494	GSM79115	Basal	8
Primary	GSE3494	GSM79116	ERBB2	10
Primary	GSE3494	GSM79117	Basal	8
Primary	GSE3494	GSM79118	LumB	9
Primary	GSE3494	GSM79119	Basal	15
Primary	GSE3494	GSM79120	Basal	15
Primary	GSE3494	GSM79121	LumB	16
Primary	GSE3494	GSM79122	Basal	8
Primary	GSE3494	GSM79123	LumB	9
Primary	GSE3494	GSM79124	LumB	3
Primary	GSE3494	GSM79125	LumB	9
Primary	GSE3494	GSM79126	LumB	4
Primary	GSE3494	GSM79127	LumA	13
Primary	GSE3494	GSM79128	ERBB2	7
Primary	GSE3494	GSM79129	LumA	15
Primary	GSE3494	GSM79130	LumA	15
Primary	GSE3494	GSM79131	LumB	9
Primary	GSE3494	GSM79132	LumA	13
Primary	GSE3494	GSM79133	LumB	13
Primary	GSE3494	GSM79134	LumB	9
Primary	GSE3494	GSM79135	LumB	16
Primary	GSE3494	GSM79136	LumA	13
Primary	GSE3494	GSM79137	Basal	11
Primary	GSE3494	GSM79138	ERBB2	7
Primary	GSE3494	GSM79139	LumA	15
Primary	GSE3494	GSM79140	LumB	9
Primary	GSE3494	GSM79141	LumA	13
Primary	GSE3494	GSM79142	LumA	13
Primary	GSE3494	GSM79143	ERBB2	7
Primary	GSE3494	GSM79144	ERBB2	7
Primary	GSE3494	GSM79145	LumB	11
Primary	GSE3494	GSM79146	LumB	12
Primary	GSE3494	GSM79147	Basal	8
Primary	GSE3494	GSM79148	ERBB2	14
Primary	GSE3494	GSM79149	LumA	11
Primary	GSE3494	GSM79150	LumA	9
Primary	GSE3494	GSM79151	LumB	15
Primary	GSE3494	GSM79152	LumB	13
Primary	GSE3494	GSM79153	LumB	13
Primary	GSE3494	GSM79154	Basal	8
Primary	GSE3494	GSM79155	LumB	6
Primary	GSE3494	GSM79156	LumA	11
Primary	GSE3494	GSM79157	Basal	11
Primary	GSE3494	GSM79158	Normal	11
Primary	GSE3494	GSM79159	LumB	15
Primary	GSE3494	GSM79160	LumA	13
Primary	GSE3494	GSM79161	LumA	13
Primary	GSE3494	GSM79162	Basal	15
Primary	GSE3494	GSM79163	LumB	4
Primary	GSE3494	GSM79164	LumB	3
Primary	GSE3494	GSM79165	LumB	6
Primary	GSE3494	GSM79166	LumB	6
Primary	GSE3494	GSM79167	LumB	16
Primary	GSE3494	GSM79168	LumB	12
Primary	GSE3494	GSM79169	LumA	9
Primary	GSE3494	GSM79170	LumA	13
Primary	GSE3494	GSM79171	LumB	16
Primary	GSE3494	GSM79172	LumB	9
Primary	GSE3494	GSM79173	LumA	7
Primary	GSE3494	GSM79174	LumA	13
Primary	GSE3494	GSM79175	LumA	11
Primary	GSE3494	GSM79176	LumB	11
Primary	GSE3494	GSM79177	LumA	15
Primary	GSE3494	GSM79178	LumA	11
Primary	GSE3494	GSM79179	LumA	15
Primary	GSE3494	GSM79180	LumB	7
Primary	GSE3494	GSM79181	LumA	15
Primary	GSE3494	GSM79182	LumA	11
Primary	GSE3494	GSM79183	LumA	11
Primary	GSE3494	GSM79184	Basal	8
Primary	GSE3494	GSM79185	LumB	13
Primary	GSE3494	GSM79186	LumA	11
Primary	GSE3494	GSM79187	LumA	1
Primary	GSE3494	GSM79188	LumB	16
Primary	GSE3494	GSM79189	LumB	10
Primary	GSE3494	GSM79190	ERBB2	14
Primary	GSE3494	GSM79191	LumB	16
Primary	GSE3494	GSM79192	LumB	4
Primary	GSE3494	GSM79193	LumB	6
Primary	GSE3494	GSM79194	LumA	12
Primary	GSE3494	GSM79195	Normal	14
Primary	GSE3494	GSM79196	ERBB2	7
Primary	GSE3494	GSM79197	LumB	13
Primary	GSE3494	GSM79198	LumA	15
Primary	GSE3494	GSM79199	LumB	16
Primary	GSE3494	GSM79200	LumB	13
Primary	GSE3494	GSM79201	LumA	13
Primary	GSE3494	GSM79202	Normal	14
Primary	GSE3494	GSM79203	LumA	13
Primary	GSE3494	GSM79204	LumB	6
Primary	GSE3494	GSM79205	Normal	11
Primary	GSE3494	GSM79206	LumA	11
Primary	GSE3494	GSM79207	LumA	1
Primary	GSE3494	GSM79208	LumA	9
Primary	GSE3494	GSM79209	LumB	16
Primary	GSE3494	GSM79210	LumA	13
Primary	GSE3494	GSM79211	LumB	9
Primary	GSE3494	GSM79212	LumB	13
Primary	GSE3494	GSM79213	LumB	6
Primary	GSE3494	GSM79214	LumB	16
Primary	GSE3494	GSM79215	LumA	13
Primary	GSE3494	GSM79216	LumA	11
Primary	GSE3494	GSM79217	LumA	13
Primary	GSE3494	GSM79218	LumB	13
Primary	GSE3494	GSM79219	LumB	16
Primary	GSE3494	GSM79220	LumA	13
Primary	GSE3494	GSM79221	LumA	11
Primary	GSE3494	GSM79222	LumB	1
Primary	GSE3494	GSM79223	LumB	6
Primary	GSE3494	GSM79224	LumA	6
Primary	GSE3494	GSM79225	ERBB2	14
Primary	GSE3494	GSM79226	LumB	6
Primary	GSE3494	GSM79227	Basal	8
Primary	GSE3494	GSM79228	LumA	15
Primary	GSE3494	GSM79229	LumB	15
Primary	GSE3494	GSM79230	LumB	6
Primary	GSE3494	GSM79231	ERBB2	6
Primary	GSE3494	GSM79232	LumA	15
Primary	GSE3494	GSM79233	LumB	10
Primary	GSE3494	GSM79234	LumA	15
Primary	GSE3494	GSM79235	LumA	9
Primary	GSE3494	GSM79236	LumB	13
Primary	GSE3494	GSM79237	LumA	13
Primary	GSE3494	GSM79238	LumB	10
Primary	GSE3494	GSM79239	ERBB2	8
Primary	GSE3494	GSM79240	LumA	7
Primary	GSE3494	GSM79241	LumB	9
Primary	GSE3494	GSM79242	LumB	15
Primary	GSE3494	GSM79243	LumB	6
Primary	GSE3494	GSM79244	LumB	13
Primary	GSE3494	GSM79245	LumA	13
Primary	GSE3494	GSM79246	LumB	4
Primary	GSE3494	GSM79247	Basal	15
Primary	GSE3494	GSM79248	LumB	15
Primary	GSE3494	GSM79249	LumB	16
Primary	GSE3494	GSM79250	LumB	13
Primary	GSE3494	GSM79251	ERBB2	10
Primary	GSE3494	GSM79252	LumA	15
Primary	GSE3494	GSM79253	Basal	8
Primary	GSE3494	GSM79254	LumA	13
Primary	GSE3494	GSM79255	Basal	2
Primary	GSE3494	GSM79256	LumA	15
Primary	GSE3494	GSM79257	LumA	15
Primary	GSE3494	GSM79258	LumB	6
Primary	GSE3494	GSM79259	ERBB2	7
Primary	GSE3494	GSM79260	LumA	13
Primary	GSE3494	GSM79261	LumA	11
Primary	GSE3494	GSM79262	LumA	11
Primary	GSE3494	GSM79263	Normal	12
Primary	GSE3494	GSM79264	LumA	15
Primary	GSE3494	GSM79265	LumB	15
Primary	GSE3494	GSM79266	LumA	13
Primary	GSE3494	GSM79267	LumB	9
Primary	GSE3494	GSM79268	LumA	15
Primary	GSE3494	GSM79269	LumB	16
Primary	GSE3494	GSM79270	Basal	2
Primary	GSE3494	GSM79271	Basal	5
Primary	GSE3494	GSM79272	ERBB2	7
Primary	GSE3494	GSM79273	ERBB2	7
Primary	GSE3494	GSM79274	ERBB2	7
Primary	GSE3494	GSM79275	LumA	15
Primary	GSE3494	GSM79276	LumA	15
Primary	GSE3494	GSM79277	LumB	13
Primary	GSE3494	GSM79278	LumA	11
Primary	GSE3494	GSM79279	ERBB2	14
Primary	GSE3494	GSM79280	Basal	8
Primary	GSE3494	GSM79281	LumA	15
Primary	GSE3494	GSM79282	LumA	13
Primary	GSE3494	GSM79283	LumA	13
Primary	GSE3494	GSM79284	LumA	9
Primary	GSE3494	GSM79285	LumB	15
Primary	GSE3494	GSM79286	LumA	13
Primary	GSE3494	GSM79287	Basal	5
Primary	GSE3494	GSM79288	LumA	1
Primary	GSE3494	GSM79289	LumA	13
Primary	GSE3494	GSM79290	LumB	11
Primary	GSE3494	GSM79291	LumA	15
Primary	GSE3494	GSM79292	LumB	9
Primary	GSE3494	GSM79293	LumB	13
Primary	GSE3494	GSM79294	ERBB2	7
Primary	GSE3494	GSM79295	LumB	13
Primary	GSE3494	GSM79296	LumA	1
Primary	GSE3494	GSM79297	LumB	1
Primary	GSE3494	GSM79298	ERBB2	7
Primary	GSE3494	GSM79299	Basal	2
Primary	GSE3494	GSM79300	LumA	11
Primary	GSE3494	GSM79301	LumB	13
Primary	GSE3494	GSM79302	Basal	5
Primary	GSE3494	GSM79303`	Basal	8
Primary	GSE3494	GSM79304	LumB	6
Primary	GSE3494	GSM79305	LumB	4
Primary	GSE3494	GSM79306	Basal	8
Primary	GSE3494	GSM79307	LumB	15
Primary	GSE3494	GSM79308	LumA	7
Primary	GSE3494	GSM79309	LumA	12
Primary	GSE3494	GSM79310	LumA	15
Primary	GSE3494	GSM79311	LumA	15
Primary	GSE3494	GSM79312	LumA	15
Primary	GSE3494	GSM79313	ERBB2	2
Primary	GSE3494	GSM79314	Basal	15
Primary	GSE3494	GSM79315	LumA	6
Primary	GSE3494	GSM79316	LumB	9
Primary	GSE3494	GSM79317	LumB	15
Primary	GSE3494	GSM79318	LumA	9
Primary	GSE3494	GSM79319	LumA	6
Primary	GSE3494	GSM79320	LumB	16
Primary	GSE3494	GSM79321	LumB	9
Primary	GSE3494	GSM79322	ERBB2	14
Primary	GSE3494	GSM79323	LumA	15
Primary	GSE3494	GSM79324	LumA	13
Primary	GSE3494	GSM79325	LumB	13
Primary	GSE3494	GSM79326	LumB	4
Primary	GSE3494	GSM79327	Normal	11
Primary	GSE3494	GSM79328	LumB	16
Primary	GSE3494	GSM79329	Basal	8
Primary	GSE3494	GSM79330	LumB	4
Primary	GSE3494	GSM79331	Basal	14
Primary	GSE3494	GSM79332	ERBB2	9
Primary	GSE3494	GSM79333	ERBB2	15
Primary	GSE3494	GSM79334	Basal	12
Primary	GSE3494	GSM79335	LumA	13
Primary	GSE3494	GSM79336	Basal	8
Primary	GSE3494	GSM79337	Basal	12
Primary	GSE3494	GSM79338	Basal	4
Primary	GSE3494	GSM79339	LumA	11
Primary	GSE3494	GSM79340	LumB	10
Primary	GSE3494	GSM79341	ERBB2	10
Primary	GSE3494	GSM79342	Basal	14
Primary	GSE3494	GSM79343	LumB	16
Primary	GSE3494	GSM79344	ERBB2	7
Primary	GSE3494	GSM79345	Normal	6
Primary	GSE3494	GSM79346	ERBB2	7
Primary	GSE3494	GSM79347	LumA	6
Primary	GSE3494	GSM79348	LumB	15
Primary	GSE3494	GSM79349	LumB	13
Primary	GSE3494	GSM79350	LumA	6
Primary	GSE3494	GSM79351	LumB	9
Primary	GSE3494	GSM79352	LumB	14
Primary	GSE3494	GSM79353	LumB	9
Primary	GSE3494	GSM79354	LumB	9
Primary	GSE3494	GSM79355	LumB	4
Primary	GSE3494	GSM79356	Basal	8
Primary	GSE3494	GSM79357	LumA	11
Primary	GSE3494	GSM79358	LumA	4
Primary	GSE3494	GSM79359	LumA	15
Primary	GSE3494	GSM79360	LumB	6
Primary	GSE3494	GSM79361	LumA	15
Primary	GSE3494	GSM79362	LumB	13
Primary	GSE3494	GSM79363	Basal	10
Primary	GSE3494	GSM79364	LumB	1
Primary	GSE3744	GSM85473	LumB	5
Primary	GSE3744	GSM85474	Basal	2
Primary	GSE3744	GSM85475	Basal	8
Primary	GSE3744	GSM85476	Basal	5
Primary	GSE3744	GSM85477	Basal	5
Primary	GSE3744	GSM85478	Basal	2
Primary	GSE3744	GSM85479	Basal	2
Primary	GSE3744	GSM85480	Basal	14
Primary	GSE3744	GSM85481	Basal	8
Primary	GSE3744	GSM85482	Basal	14
Primary	GSE3744	GSM85483	Basal	5
Primary	GSE3744	GSM85484	Basal	5
Primary	GSE3744	GSM85485	Basal	5
Primary	GSE3744	GSM85486	Basal	5
Primary	GSE3744	GSM85487	Basal	8
Primary	GSE3744	GSM85488	Basal	5
Primary	GSE3744	GSM85489	Basal	2
Primary	GSE3744	GSM85490	Basal	8
Primary	GSE3744	GSM85491	LumB	1
Primary	GSE3744	GSM85492	Basal	14
Primary	GSE3744	GSM85493	LumB	6
Primary	GSE3744	GSM85494	LumB	16
Primary	GSE3744	GSM85495	ERBB2	10
Primary	GSE3744	GSM85496	LumB	16
Primary	GSE3744	GSM85497	LumB	16
Primary	GSE3744	GSM85498	ERBB2	10
Primary	GSE3744	GSM85499	LumB	6
Primary	GSE3744	GSM85500	LumB	16
Primary	GSE3744	GSM85501	LumB	16
Primary	GSE3744	GSM85502	LumA	16
Primary	GSE3744	GSM85503	Normal	15
Primary	GSE3744	GSM85504	ERBB2	10
Primary	GSE3744	GSM85505	ERBB2	10
Primary	GSE3744	GSM85506	LumB	6
Primary	GSE3744	GSM85507	LumB	17
Primary	GSE3744	GSM85508	LumB	3
Primary	GSE3744	GSM85509	LumB	16
Primary	GSE3744	GSM85510	LumB	4
Primary	GSE3744	GSM85511	LumB	9
Primary	GSE3744	GSM85512	ERBB2	6
Primary	GSE3744	GSM85513	LumA	17
Primary	GSE3744	GSM85514	LumA	17
Primary	GSE3744	GSM85515	LumA	17
Primary	GSE3744	GSM85516	LumA	17
Primary	GSE3744	GSM85517	LumA	17
Primary	GSE3744	GSM85518	LumA	13
Primary	GSE3744	GSM85519	LumA	11
Primary	GSE4922	GSM119938	LumA	10
Primary	GSE4922	GSM119939	ERBB2	8
Primary	GSE4922	GSM119940	LumB	15
Primary	GSE4922	GSM119941	LumB	16
Primary	GSE4922	GSM119942	Basal	14
Primary	GSE4922	GSM119943	Basal	14
Primary	GSE4922	GSM119944	ERBB2	11
Primary	GSE4922	GSM119945	LumB	12
Primary	GSE4922	GSM119946	LumA	14
Primary	GSE4922	GSM119947	LumB	12
Primary	GSE4922	GSM119948	LumA	1
Primary	GSE4922	GSM119949	LumB	12
Primary	GSE4922	GSM119950	LumB	12
Primary	GSE4922	GSM119951	LumB	12
Primary	GSE4922	GSM119952	LumB	3
Primary	GSE4922	GSM119953	Basal	14
Primary	GSE4922	GSM119954	LumB	10
Primary	GSE4922	GSM119955	LumB	3
Primary	GSE4922	GSM119956	LumA	12
Primary	GSE4922	GSM119957	LumB	11
Primary	GSE4922	GSM119958	LumB	6
Primary	GSE4922	GSM119959	Normal	14
Primary	GSE4922	GSM119960	LumB	9
Primary	GSE4922	GSM119961	ERBB2	14
Primary	GSE4922	GSM119962	LumB	17
Primary	GSE4922	GSM119963	LumB	14
Primary	GSE4922	GSM119964	LumB	4
Primary	GSE4922	GSM119965	LumB	15
Primary	GSE4922	GSM119966	LumB	7
Primary	GSE4922	GSM119967	LumB	15
Primary	GSE4922	GSM119968	LumB	12
Primary	GSE4922	GSM119969	Normal	14
Primary	GSE4922	GSM119970	LumA	11
Primary	GSE4922	GSM119971	LumA	13
Primary	GSE4922	GSM119972	LumB	4
Primary	GSE4922	GSM119973	LumB	3
Primary	GSE4922	GSM119974	LumB	3
Primary	GSE4922	GSM119975	LumB	17
Primary	GSE4922	GSM119976	LumA	11
Primary	GSE4922	GSM119977	LumA	15
Primary	GSE5460	GSM124994	ERBB2	7
Primary	GSE5460	GSM124995	Basal	5
Primary	GSE5460	GSM124996	LumB	6
Primary	GSE5460	GSM124997	Basal	5
Primary	GSE5460	GSM124998	LumB	5
Primary	GSE5460	GSM124999	ERBB2	6
Primary	GSE5460	GSM125000	Basal	14
Primary	GSE5460	GSM125001	ERBB2	6
Primary	GSE5460	GSM125002	ERBB2	7
Primary	GSE5460	GSM125003	Basal	5
Primary	GSE5460	GSM125004	Basal	5
Primary	GSE5460	GSM125005	Basal	2
Primary	GSE5460	GSM125006	Basal	5
Primary	GSE5460	GSM125007	Basal	8
Primary	GSE5460	GSM125008	LumB	16
Primary	GSE5460	GSM125009	Basal	8
Primary	GSE5460	GSM125010	Basal	14
Primary	GSE5460	GSM125011	Basal	2
Primary	GSE5460	GSM125012	LumA	14
Primary	GSE5460	GSM125013	ERBB2	7
Primary	GSE5460	GSM125014	Basal	14
Primary	GSE5460	GSM125015	LumB	16
Primary	GSE5460	GSM125016	Basal	8
Primary	GSE5460	GSM125017	Basal	5
Primary	GSE5460	GSM125018	Basal	2
Primary	GSE5460	GSM125019	Basal	5
Primary	GSE5460	GSM125020	Basal	5
Primary	GSE5460	GSM125021	LumB	9
Primary	GSE5460	GSM125022	Basal	5
Primary	GSE5460	GSM125023	Basal	2
Primary	GSE5460	GSM125024	Basal	5
Primary	GSE5460	GSM125025	Basal	2
Primary	GSE5460	GSM125026	LumA	17
Primary	GSE5460	GSM125027	LumB	6
Primary	GSE5460	GSM125028	LumA	13
Primary	GSE5460	GSM125029	Normal	15
Primary	GSE5460	GSM125030	LumA	17
Primary	GSE5460	GSM125031	LumA	13
Primary	GSE5460	GSM125032	LumA	16
Primary	GSE5460	GSM125033	LumA	17
Primary	GSE5460	GSM125034	Basal	8
Primary	GSE5460	GSM125035	LumB	4
Primary	GSE5460	GSM125036	LumB	4
Primary	GSE5460	GSM125037	ERBB2	7
Primary	GSE5460	GSM125038	LumA	13
Primary	GSE5460	GSM125039	LumB	9
Primary	GSE5460	GSM125040	LumA	6
Primary	GSE5460	GSM125041	LumA	11
Primary	GSE5460	GSM125042	LumB	9
Primary	GSE5460	GSM125043	LumA	13
Primary	GSE5460	GSM125044	Basal	8
Primary	GSE5460	GSM125045	LumA	13
Primary	GSE5460	GSM125046	LumA	17
Primary	GSE5460	GSM125047	LumA	17
Primary	GSE5460	GSM125048	ERBB2	10
Primary	GSE5460	GSM125049	LumB	16
Primary	GSE5460	GSM125050	LumA	13
Primary	GSE5460	GSM125051	LumB	16
Primary	GSE5460	GSM125052	LumA	17
Primary	GSE5460	GSM125053	Basal	8
Primary	GSE5460	GSM125054	Basal	8
Primary	GSE5460	GSM125055	LumA	13
Primary	GSE5460	GSM125056	Basal	8
Primary	GSE5460	GSM125057	LumB	6
Primary	GSE5460	GSM125058	Basal	2
Primary	GSE5460	GSM125059	LumA	7
Primary	GSE5460	GSM125060	LumA	17
Primary	GSE5460	GSM125061	LumB	6
Primary	GSE5460	GSM125062	LumB	13
Primary	GSE5460	GSM125063	LumB	16
Primary	GSE5460	GSM125064	Basal	5
Primary	GSE5460	GSM125065	LumA	13
Primary	GSE5460	GSM125066	ERBB2	14
Primary	GSE5460	GSM125067	LumA	13
Primary	GSE5460	GSM125068	ERBB2	14
Primary	GSE5460	GSM125069	LumA	10
Primary	GSE5460	GSM125070	ERBB2	10
Primary	GSE5460	GSM125071	LumA	8
Primary	GSE5460	GSM125072	LumB	16
Primary	GSE5460	GSM125073	ERBB2	14
Primary	GSE5460	GSM125074	LumA	12
Primary	GSE5460	GSM125075	LumA	17
Primary	GSE5460	GSM125076	LumA	1
Primary	GSE5460	GSM125077	LumA	11
Primary	GSE5460	GSM125078	LumA	13
Primary	GSE5460	GSM125079	LumA	17
Primary	GSE5460	GSM125080	LumB	16
Primary	GSE5460	GSM125081	LumB	17
Primary	GSE5460	GSM125082	LumB	4
Primary	GSE5460	GSM125083	LumB	1
Primary	GSE5460	GSM125084	LumB	1
Primary	GSE5460	GSM125085	LumA	10
Primary	GSE5460	GSM125086	LumA	17
Primary	GSE5460	GSM125087	LumA	14
Primary	GSE5460	GSM125088	LumB	1
Primary	GSE5460	GSM125089	LumB	1
Primary	GSE5460	GSM125090	ERBB2	10
Primary	GSE5460	GSM125091	LumA	11
Primary	GSE5460	GSM125092	LumB	17
Primary	GSE5460	GSM125093	LumA	11
Primary	GSE5460	GSM125094	LumA	1
Primary	GSE5460	GSM125095	LumA	17
Primary	GSE5460	GSM125096	LumA	17
Primary	GSE5460	GSM125097	LumA	17
Primary	GSE5460	GSM125098	LumA	11
Primary	GSE5460	GSM125099	LumB	1
Primary	GSE5460	GSM125100	LumB	16
Primary	GSE5460	GSM125101	LumA	17
Primary	GSE5460	GSM125102	LumA	17
Primary	GSE5460	GSM125103	LumA	16
Primary	GSE5460	GSM125104	LumB	16
Primary	GSE5460	GSM125105	Basal	5
Primary	GSE5460	GSM125105	LumA	11
Primary	GSE5460	GSM125107	LumB	16
Primary	GSE5460	GSM125108	LumB	4
Primary	GSE5460	GSM125109	LumA	7
Primary	GSE5460	GSM125110	ERBB2	6
Primary	GSE5460	GSM125111	LumA	13
Primary	GSE5460	GSM125112	LumA	13
Primary	GSE5460	GSM125113	LumA	16
Primary	GSE5460	GSM125114	LumB	16
Primary	GSE5460	GSM125115	ERBB2	10
Primary	GSE5460	GSM125116	ERBB2	10
Primary	GSE5460	GSM125117	LumA	6
Primary	GSE5460	GSM125118	LumA	16
Primary	GSE5764	GSM134584	LumB	11
Primary	GSE5764	GSM134586	LumA	11
Primary	GSE5764	GSM134587	LumA	1
Primary	GSE5764	GSM134588	LumA	6
Primary	GSE5764	GSM134589	LumA	6
Primary	GSE5764	GSM134591	LumA	6
Primary	GSE5764	GSM134687	LumA	15
Primary	GSE5764	GSM134688	LumA	1
Primary	GSE5764	GSM134689	LumB	4
Primary	GSE5764	GSM134690	LumA	17
Primary	GSE5764	GSM134691	LumA	15
Primary	GSE5764	GSM134692	LumB	4
Primary	GSE5764	GSM134693	LumA	12
Primary	GSE5764	GSM134694	LumA	12
Primary	GSE5764	GSM134695	LumA	2
Primary	GSE5764	GSM134696	LumA	7
Primary	GSE5764	GSM134697	LumA	17
Primary	GSE5764	GSM134698	Normal	14
Primary	GSE5764	GSM134699	LumA	7
Primary	GSE5764	GSM134700	LumA	7
Primary	GSE5764	GSM134701	LumA	15
Primary	GSE5764	GSM134702	LumA	4
Primary	GSE5764	GSM134703	LumA	3
Primary	GSE5764	GSM134704	LumB	4
Primary	GSE5764	GSM134705	LumA	15
Primary	GSE5764	GSM134706	LumA	3
Primary	GSE5764	GSM134707	LumB	4
Primary	GSE5764	GSM134708	LumA	17
Primary	GSE5764	GSM134709	LumA	15
Primary	GSE5764	GSM134710	LumB	16
Primary	GSE6596	GSM152336	LumA	11
Primary	GSE6596	GSM152337	LumA	11
Primary	GSE6596	GSM152338	LumA	15
Primary	GSE6596	GSM152339	LumA	11
Primary	GSE6596	GSM152340	LumA	13
Primary	GSE6596	GSM152341	LumB	13
Primary	GSE6596	GSM152342	LumB	17
Primary	GSE6596	GSM152343	ERBB2	6
Primary	GSE6596	GSM152344	Basal	7
Primary	GSE6596	GSM152345	LumA	13
Primary	GSE6596	GSM152346	LumB	15
Primary	GSE6596	GSM152347	LumA	15
Primary	GSE6596	GSM152348	LumA	13
Primary	GSE6596	GSM152349	Basal	8
Primary	GSE6596	GSM152350	LumA	7
Primary	GSE6596	GSM152351	LumB	9
Primary	GSE6596	GSM152352	Basal	5
Primary	GSE6596	GSM152353	LumA	15
Primary	GSE6596	GSM152354	LumB	6
Primary	GSE6596	GSM152355	LumA	13
Primary	GSE6596	GSM152356	LumA	13
Primary	GSE6596	GSM152357	LumA	8
Primary	GSE6596	GSM152358	LumA	7
Primary	GSE6596	GSM152359	LumA	4
Primary	GSE6596	GSM152360	LumA	13
Primary	GSE6596	GSM152361	LumA	8
Primary	Gray	b0165	ERBB2	15
Primary	Gray	b0241	LumA	13
Primary	Gray	b0243	Basal	12
Primary	Gray	b0244	Basal	2
Primary	Gray	b0251	LumB	16
Primary	Gray	b0252	Basal	10
Primary	Gray	b0296	LumB	13
Primary	Gray	b0299	LumB	16
Primary	Gray	b0305	Basal	8
Primary	Gray	b0317	LumB	9
Primary	Gray	b0318	LumB	9
Primary	Gray	b0326	LumB	16
Primary	Gray	b0327	Basal	8
Primary	Gray	b0334	LumB	13
Primary	Gray	b0335	LumA	17
Primary	Gray	b0336	LumB	9
Primary	Gray	b0337	LumA	13
Primary	Gray	b0338	Basal	8
Primary	Gray	b0339	LumB	16
Primary	Gray	b0340	LumB	4
Primary	Gray	b0341	LumB	15
Primary	Gray	b0344	Basal	2
Primary	Gray	b0346	Basal	8
Primary	Gray	b0354	LumA	1
Primary	Gray	b0357	LumB	16
Primary	Gray	b0359	Basal	5
Primary	Gray	b0370	LumB	9
Primary	Gray	b0372	ERBB2	10
Primary	Gray	b0374	LumB	9
Primary	Gray	b0382	Basal	8
Primary	Gray	b0383	LumB	16
Primary	Gray	b0387	Basal	8
Primary	Gray	b0394	Basal	14
Primary	Gray	b0404	LumA	13
Primary	Gray	b0414	LumA	13
Primary	Gray	b0420	LumA	13
Primary	Gray	b0421	LumB	13
Primary	Gray	b0427	LumB	9
Primary	Gray	b0428	LumB	9
Primary	Gray	b0433	Basal	8
Primary	Gray	b0434	LumA	11
Primary	Gray	b0447	Basal	8
Primary	Gray	b0494	Basal	5
Primary	Gray	b0499	LumB	4
Primary	Gray	b0502	ERBB2	15
Primary	Gray	b0504	Basal	8
Primary	Gray	b0512	LumB	4
Primary	Gray	b0515	ERBB2	14
Primary	Gray	b0519	LumB	9
Primary	Gray	b0521	LumA	16
Primary	Gray	b0542	LumB	1
Primary	Gray	b0551	ERBB2	7
Primary	Gray	b0554	Basal	8
Primary	Gray	b0556	LumB	15
Primary	Gray	b0565	LumB	1
Primary	Gray	b0566	LumB	13
Primary	Gray	b0574	Basal	14
Primary	Gray	b0626	LumA	14
Primary	Gray	b0627	LumA	1
Primary	Gray	b0629	LumB	16
Primary	Gray	b0664	ERBB2	10
Primary	Gray	b0667	Basal	8
Primary	Gray	b0668	LumB	6
Primary	Gray	b0671	LumB	16
Primary	Gray	b0672	ERBB2	7
Primary	Gray	b0679	LumA	1
Primary	Gray	b0694	LumB	1
Primary	Gray	b0772	LumA	11
Primary	Gray	s0001	LumB	6
Primary	Gray	s0004	ERBB2	14
Primary	Gray	s0006	LumB	6
Primary	Gray	s0013	Basal	8
Primary	Gray	s0018	Basal	9
Primary	Gray	s0019	LumB	4
Primary	Gray	s0025	LumA	1
Primary	Gray	s0026	LumB	11
Primary	Gray	s0033	LumB	17
Primary	Gray	s0035	LumB	13
Primary	Gray	s0037	LumB	15
Primary	Gray	s0040	LumB	3
Primary	Gray	s0042	ERBB2	14
Primary	Gray	s0046	LumB	10
Primary	Gray	s0047	LumB	16
Primary	Gray	s0050	LumB	17
Primary	Gray	s0055	LumB	16
Primary	Gray	s0059	ERBB2	10
Primary	Gray	s0060	LumB	4
Primary	Gray	s0067	LumB	6
Primary	Gray	s0071	Basal	8
Primary	Gray	s0077	LumB	15
Primary	Gray	s0080	LumB	9
Primary	Gray	s0084	Basal	2
Primary	Gray	s0086	LumB	13
Primary	Gray	s0087	Basal	2
Primary	Gray	s0088	LumB	6
Primary	Gray	s0100	LumB	13
Primary	Gray	s0101	Basal	8
Primary	Gray	s0103	LumB	15
Primary	Gray	s0104	LumA	11
Primary	Gray	s0106	LumB	15
Primary	Gray	s0107	Basal	11
Primary	Gray	s0109	LumB	9
Primary	Gray	s0116	ERBB2	4
Primary	Gray	s0132	LumB	4
Primary	Gray	s0136	Basal	8
Primary	Gray	s0138	Basal	14
Primary	Gray	s0141	LumB	6
Primary	Gray	s0146	LumB	16
Primary	Gray	s0154	LumB	3
Primary	Gray	s0162	LumA	17
Primary	Gray	s0168	LumB	13
Primary	Gray	s0170	LumB	16
Primary	Gray	s0175	Basal	7
Primary	Gray	s0176	ERBB2	14
Primary	Gray	s0177	LumB	4
Primary	Gray	s0181	ERBB2	11
Primary	Gray	s0183	LumB	5
Primary	Gray	s0190	LumB	4
Primary	Gray	s0195	Basal	2
Primary	Gray	s0200	LumB	1
Primary	Gray	s0201	Basal	5
Primary	Gray	s0204	LumB	16
Primary	Gray	s0205	LumB	6
Primary	Gray	s0210	Basal	8
Primary	Gray	s0226	LumB	4
Primary	Gray	s0229	Basal	8
Primary	Gray	s0350	LumB	3
Primary	Gray	s1511	LumB	15
Primary	Gray	s1551	LumB	17
Primary	Gray	s1616	Basal	5
Validation	GSE6532	GSM150794	LumB	15
Validation	GSE6532	GSM150795	LumA	11
Validation	GSE6532	GSM150796	ERBB2	10
Validation	GSE6532	GSM150797	LumA	14
Validation	GSE6532	GSM150798	LumA	7
Validation	GSE6532	GSM150799	LumA	13
Validation	GSE6532	GSM150800	LumA	7
Validation	GSE6532	GSM150801	LumA	14
Validation	GSE6532	GSM150802	LumB	4
Validation	GSE6532	GSM150803	LumA	11
Validation	GSE6532	GSM150804	ERBB2	7
Validation	GSE6532	GSM150805	ERBB2	7
Validation	GSE6532	GSM150943	LumA	7
Validation	GSE6532	GSM150944	LumA	11
Validation	GSE6532	GSM150945	LumA	15
Validation	GSE6532	GSM150946	LumB	6
Validation	GSE6532	GSM150947	Normal	15
Validation	GSE6532	GSM150948	LumB	15
Validation	GSE6532	GSM150949	LumA	15
Validation	GSE6532	GSM150950	LumB	4
Validation	GSE6532	GSM150951	LumA	6
Validation	GSE6532	GSM150952	LumA	15
Validation	GSE6532	GSM150953	LumB	1
Validation	GSE6532	GSM150954	LumA	11
Validation	GSE6532	GSM150955	LumA	6
Validation	GSE6532	GSM150956	LumA	7
Validation	GSE6532	GSM150957	LumA	11
Validation	GSE6532	GSM150958	LumA	11
Validation	GSE6532	GSM150959	LumB	4
Validation	GSE6532	GSM150960	LumB	9
Validation	GSE6532	GSM150961	LumB	10
Validation	GSE6532	GSM150962	LumB	6
Validation	GSE6532	GSM150963	LumA	11
Validation	GSE6532	GSM150964	LumB	15
Validation	GSE6532	GSM150965	LumA	7
Validation	GSE6532	GSM150966	LumA	1
Validation	GSE6532	GSM150967	LumA	14
Validation	GSE6532	GSM150968	LumA	11
Validation	GSE6532	GSM150969	LumB	9
Validation	GSE6532	GSM150970	LumA	4
Validation	GSE6532	GSM150971	LumB	4
Validation	GSE6532	GSM150972	Normal	9
Validation	GSE6532	GSM150973	LumB	1
Validation	GSE6532	GSM150974	LumB	16
Validation	GSE6532	GSM150975	LumB	4
Validation	GSE6532	GSM150976	LumB	9
Validation	GSE6532	GSM150977	LumB	15
Validation	GSE6532	GSM150978	LumA	11
Validation	GSE6532	GSM150979	LumA	15
Validation	GSE6532	GSM150980	ERBB2	15
Validation	GSE6532	GSM150981	LumB	1
Validation	GSE6532	GSM150982	LumB	6
Validation	GSE6532	GSM150983	LumB	1
Validation	GSE6532	GSM150984	LumA	10
Validation	GSE6532	GSM150985	LumA	4
Validation	GSE6532	GSM150986	LumA	10
Validation	GSE6532	GSM150987	LumA	3
Validation	GSE6532	GSM150988	LumB	15
Validation	GSE6532	GSM150989	LumB	15
Validation	GSE6532	GSM150990	LumA	6
Validation	GSE6532	GSM150991	LumA	4
Validation	GSE6532	GSM150992	ERBB2	14
Validation	GSE6532	GSM150993	LumA	6
Validation	GSE6532	GSM150994	LumB	4
Validation	GSE6532	GSM150995	LumA	11
Validation	GSE6532	GSM150996	LumB	4
Validation	GSE6532	GSM150997	ERBB2	14
Validation	GSE6532	GSM150998	LumB	6
Validation	GSE6532	GSM150999	LumA	12
Validation	GSE6532	GSM151000	LumA	11
Validation	GSE6532	GSM151001	Normal	15
Validation	GSE6532	GSM151002	LumA	15
Validation	GSE6532	GSM151003	LumB	15
Validation	GSE6532	GSM151004	LumA	6
Validation	GSE6532	GSM151005	LumA	11
Validation	GSE6532	GSM151006	LumA	11
Validation	GSE6532	GSM151007	LumB	13
Validation	GSE6532	GSM151008	ERBB2	7
Validation	GSE6532	GSM151009	LumA	11
Validation	GSE6532	GSM151010	LumA	11
Validation	GSE6532	GSM151011	LumB	1
Validation	GSE6532	GSM151012	Basal	2
Validation	GSE6532	GSM151013	LumB	4
Validation	GSE6532	GSM151014	LumB	13
Validation	GSE6532	GSM151015	ERBB2	7
Validation	GSE6532	GSM151016	LumA	11
Validation	GSE6532	GSM151017	LumA	9
Validation	GSE6532	GSM151018	LumB	15
Validation	GSE6532	GSM151019	Normal	9
Validation	GSE6532	GSM151020	LumB	3
Validation	GSE6532	GSM151021	LumA	13
Validation	GSE6532	GSM151022	LumA	4
Validation	GSE6532	GSM151023	LumA	16
Validation	GSE6532	GSM151024	LumA	1
Validation	GSE6532	GSM151025	LumA	16
Validation	GSE6532	GSM151026	LumB	10
Validation	GSE6532	GSM151027	LumA	6
Validation	GSE6532	GSM151028	LumB	15
Validation	GSE6532	GSM151029	LumB	1
Validation	GSE6532	GSM151030	LumB	4
Validation	GSE6532	GSM151031	Normal	6
Validation	GSE6532	GSM151032	LumA	14
Validation	GSE6532	GSM151033	LumA	11
Validation	GSE6532	GSM151034	LumA	11
Validation	GSE6532	GSM151035	LumA	13
Validation	GSE6532	GSM151036	LumA	7
Validation	GSE6532	GSM151037	LumB	6
Validation	GSE6532	GSM151038	Normal	6
Validation	GSE6532	GSM151039	LumB	13
Validation	GSE6532	GSM151040	ERBB2	8
Validation	GSE6532	GSM151041	LumA	7
Validation	GSE6532	GSM151042	LumB	4
Validation	GSE6532	GSM151043	LumA	15
Validation	GSE6532	GSM151044	LumA	13
Validation	GSE6532	GSM151045	ERBB2	7
Validation	GSE6532	GSM151046	ERBB2	7
Validation	GSE6532	GSM151047	LumA	15
Validation	GSE6532	GSM151048	LumA	15
Validation	GSE6532	GSM151049	Basal	2
Validation	GSE6532	GSM151050	LumA	15
Validation	GSE6532	GSM151051	ERBB2	7
Validation	GSE6532	GSM151052	LumB	13
Validation	GSE6532	GSM151053	LumA	15
Validation	GSE6532	GSM151054	LumA	6
Validation	GSE6532	GSM151055	LumA	9
Validation	GSE6532	GSM151056	LumB	4
Validation	GSE6532	GSM151057	LumB	6
Validation	GSE6532	GSM151058	LumA	11
Validation	GSE6532	GSM151059	LumA	12
Validation	GSE6532	GSM151060	LumA	10
Validation	GSE6532	GSM151061	Normal	10
Validation	GSE6532	GSM151062	LumA	13
Validation	GSE6532	GSM151063	LumA	10
Validation	GSE6532	GSM151064	Normal	10
Validation	GSE6532	GSM151065	LumB	14
Validation	GSE6532	GSM151066	LumB	9
Validation	GSE6532	GSM151067	Normal	4
Validation	GSE6532	GSM151068	LumB	11
Validation	GSE6532	GSM151259	LumA	14
Validation	GSE6532	GSM151260	LumB	1
Validation	GSE6532	GSM151261	LumA	4
Validation	GSE6532	GSM151262	LumA	11
Validation	GSE6532	GSM151263	LumB	11
Validation	GSE6532	GSM151264	LumA	7
Validation	GSE6532	GSM151265	LumB	15
Validation	GSE6532	GSM151266	LumB	13
Validation	GSE6532	GSM151267	LumA	6
Validation	GSE6532	GSM151268	LumB	6
Validation	GSE6532	GSM151269	LumA	7
Validation	GSE6532	GSM151270	LumA	14
Validation	GSE6532	GSM151271	LumA	4
Validation	GSE6532	GSM151272	LumB	10
Validation	GSE6532	GSM151273	LumA	4
Validation	GSE6532	GSM151274	LumA	1
Validation	GSE6532	GSM151275	ERBB2	15
Validation	GSE6532	GSM151276	LumA	12
Validation	GSE6532	GSM151277	LumB	6
Validation	GSE6532	GSM151278	LumA	9
Validation	GSE6532	GSM151279	LumA	13
Validation	GSE6532	GSM151280	LumA	1
Validation	GSE6532	GSM151281	LumB	4
Validation	GSE6532	GSM151282	LumA	7
Validation	GSE6532	GSM151283	LumB	4
Validation	GSE6532	GSM151284	LumB	4
Validation	GSE6532	GSM151285	LumA	9
Validation	GSE6532	GSM151286	LumA	1
Validation	GSE6532	GSM151287	LumA	9
Validation	GSE6532	GSM151288	LumA	14
Validation	GSE6532	GSM151289	LumB	6
Validation	GSE6532	GSM151290	LumA	7
Validation	GSE6532	GSM151291	LumA	4
Validation	GSE6532	GSM151292	LumA	7
Validation	GSE6532	GSM151293	LumB	9
Validation	GSE6532	GSM151294	LumA	11
Validation	GSE6532	GSM151295	ERBB2	7
Validation	GSE6532	GSM151296	LumB	4
Validation	GSE6532	GSM151297	LumA	6
Validation	GSE6532	GSM151298	LumA	7
Validation	GSE6532	GSM151299	LumA	1
Validation	GSE6532	GSM151300	LumA	11
Validation	GSE6532	GSM151301	LumA	1
Validation	GSE6532	GSM151302	ERBB2	6
Validation	GSE6532	GSM151303	LumB	1
Validation	GSE6532	GSM151304	LumA	11
Validation	GSE6532	GSM151305	LumB	11
Validation	GSE6532	GSM151306	LumA	15
Validation	GSE6532	GSM151307	LumA	7
Validation	GSE6532	GSM151308	LumB	10
Validation	GSE6532	GSM151309	ERBB2	7
Validation	GSE6532	GSM151310	LumB	11
Validation	GSE6532	GSM151311	LumA	11
Validation	GSE6532	GSM151312	LumA	9
Validation	GSE6532	GSM151313	LumB	9
Validation	GSE6532	GSM151314	LumB	4
Validation	GSE6532	GSM151315	LumB	16
Validation	GSE6532	GSM151316	LumB	16
Validation	GSE6532	GSM151317	LumB	11
Validation	GSE6532	GSM151318	LumB	9
Validation	GSE6532	GSM151319	LumB	15
Validation	GSE6532	GSM151320	LumB	4
Validation	GSE6532	GSM151321	LumB	10
Validation	GSE6532	GSM151322	LumA	13
Validation	GSE6532	GSM151323	LumB	5
Validation	GSE6532	GSM151324	LumA	13
Validation	GSE6532	GSM151325	LumA	17
Validation	GSE6532	GSM151326	LumB	10
Validation	GSE6532	GSM151327	LumB	6
Validation	GSE6532	GSM151328	LumB	6
Validation	GSE6532	GSM151329	LumA	6
Validation	GSE6532	GSM151330	LumA	9
Validation	GSE6532	GSM151331	LumA	10
Validation	GSE6532	GSM151332	LumB	6
Validation	GSE6532	GSM151333	LumA	13
Validation	GSE6532	GSM151334	LumB	1
Validation	GSE6532	GSM151335	LumB	6
Validation	GSE6532	GSM151336	ERBB2	15
Validation	GSE6532	GSM151337	LumA	16
Validation	GSE6532	GSM151338	LumB	6
Validation	GSE6532	GSM151339	LumA	6
Validation	GSE6532	GSM151340	ERBB2	11
Validation	GSE6532	GSM151341	LumA	13
Validation	GSE6532	GSM151342	LumA	1
Validation	GSE6532	GSM151343	LumB	9
Validation	GSE6532	GSM151344	LumB	6
Validation	GSE6532	GSM151345	LumA	15
Validation	GSE6532	GSM65316	LumB	9
Validation	GSE6532	GSM65317	LumB	6
Validation	GSE6532	GSM65318	LumA	13
Validation	GSE6532	GSM65319	LumA	13
Validation	GSE6532	GSM65320	Normal	11
Validation	GSE6532	GSM65321	ERBB2	12
Validation	GSE6532	GSM65322	LumB	15
Validation	GSE6532	GSM65323	LumA	13
Validation	GSE6532	GSM65324	Normal	16
Validation	GSE6532	GSM65325	Normal	6
Validation	GSE6532	GSM65326	ERBB2	11
Validation	GSE6532	GSM65327	Normal	15
Validation	GSE6532	GSM65328	LumB	6
Validation	GSE6532	GSM65329	LumA	11
Validation	GSE6532	GSM65330	Normal	15
Validation	GSE6532	GSM65331	LumA	15
Validation	GSE6532	GSM65332	LumA	15
Validation	GSE6532	GSM65333	ERBB2	8
Validation	GSE6532	GSM65334	LumB	15
Validation	GSE6532	GSM65335	Normal	13
Validation	GSE6532	GSM65336	LumA	13
Validation	GSE6532	GSM65337	LumB	6
Validation	GSE6532	GSM65338	LumA	1
Validation	GSE6532	GSM65339	Basal	12
Validation	GSE6532	GSM65340	LumA	5
Validation	GSE6532	GSM65341	LumB	9
Validation	GSE6532	GSM65342	LumA	7
Validation	GSE6532	GSM65343	ERBB2	7
Validation	GSE6532	GSM65344	LumB	10
Validation	GSE6532	GSM65345	LumA	9
Validation	GSE6532	GSM65346	LumA	11
Validation	GSE6532	GSM65347	ERBB2	1
Validation	GSE6532	GSM65348	LumB	15
Validation	GSE6532	GSM65349	LumA	11
Validation	GSE6532	GSM65350	ERBB2	14
Validation	GSE6532	GSM65351	LumB	15
Validation	GSE6532	GSM65352	LumB	11
Validation	GSE6532	GSM65353	LumB	4
Validation	GSE6532	GSM65354	LumB	6
Validation	GSE6532	GSM65355	LumA	6
Validation	GSE6532	GSM65356	LumA	9
Validation	GSE6532	GSM65357	LumA	15
Validation	GSE6532	GSM65358	LumB	4
Validation	GSE6532	GSM65359	LumB	9
Validation	GSE6532	GSM65360	LumB	12
Validation	GSE6532	GSM65361	LumA	11
Validation	GSE6532	GSM65362	LumA	10
Validation	GSE6532	GSM65363	LumA	11
Validation	GSE6532	GSM65364	LumA	1
Validation	GSE6532	GSM65365	LumB	6
Validation	GSE6532	GSM65366	LumB	12
Validation	GSE6532	GSM65367	ERBB2	11
Validation	GSE6532	GSM65368	LumA	4
Validation	GSE6532	GSM65369	Normal	4
Validation	GSE6532	GSM65370	LumB	15
Validation	GSE6532	GSM65371	LumB	6
Validation	GSE6532	GSM65372	Normal	10
Validation	GSE6532	GSM65373	LumB	4
Validation	GSE6532	GSM65374	LumA	10
Validation	GSE6532	GSM65375	LumB	6
Validation	GSE6532	GSM65376	LumA	7
Validation	GSE6532	GSM65377	LumB	9
Validation	GSE6532	GSM65378	LumA	15
Validation	GSE6532	GSM65379	LumB	10
Validation	GSE6532	GSM65752	Basal	5
Validation	GSE6532	GSM65753	Normal	13
Validation	GSE6532	GSM65754	LumA	11
Validation	GSE6532	GSM65755	Normal	9
Validation	GSE6532	GSM65756	LumB	15
Validation	GSE6532	GSM65757	ERBB2	10
Validation	GSE6532	GSM65758	LumA	1
Validation	GSE6532	GSM65760	Normal	4
Validation	GSE6532	GSM65761	LumB	4
Validation	GSE6532	GSM65762	Normal	5
Validation	GSE6532	GSM65763	LumA	13
Validation	GSE6532	GSM65764	LumA	12
Validation	GSE6532	GSM65765	LumA	13
Validation	GSE6532	GSM65766	LumA	6
Validation	GSE6532	GSM65767	LumB	3
Validation	GSE6532	GSM65768	LumA	11
Validation	GSE6532	GSM65769	LumA	11
Validation	GSE6532	GSM65770	LumA	6
Validation	GSE6532	GSM65771	LumA	10
Validation	GSE6532	GSM65772	LumA	1
Validation	GSE6532	GSM65773	LumA	7
Validation	GSE6532	GSM65774	LumB	6
Validation	GSE6532	GSM65775	LumA	6
Validation	GSE6532	GSM65776	LumA	9
Validation	GSE6532	GSM65779	LumA	15
Validation	GSE6532	GSM65780	LumA	9
Validation	GSE6532	GSM65781	LumB	15
Validation	GSE6532	GSM65782	LumA	15
Validation	GSE6532	GSM65783	LumB	13
Validation	GSE6532	GSM65784	LumA	6
Validation	GSE6532	GSM65785	LumA	1
Validation	GSE6532	GSM65786	LumB	6
Validation	GSE6532	GSM65787	LumA	13
Validation	GSE6532	GSM65788	LumA	7
Validation	GSE6532	GSM65789	LumA	11
Validation	GSE6532	GSM65790	LumA	7
Validation	GSE6532	GSM65791	LumA	7
Validation	GSE6532	GSM65792	Basal	10
Validation	GSE6532	GSM65793	LumA	11
Validation	GSE6532	GSM65794	LumA	7
Validation	GSE6532	GSM65795	Basal	2
Validation	GSE6532	GSM65796	LumA	13
Validation	GSE6532	GSM65797	LumA	1
Validation	GSE6532	GSM65798	LumA	1
Validation	GSE6532	GSM65799	LumA	1
Validation	GSE6532	GSM65800	LumA	4
Validation	GSE6532	GSM65801	LumA	15
Validation	GSE6532	GSM65802	Basal	10
Validation	GSE6532	GSM65803	LumA	11
Validation	GSE6532	GSM65804	Basal	14
Validation	GSE6532	GSM65805	Basal	14
Validation	GSE6532	GSM65806	Basal	6
Validation	GSE6532	GSM65807	LumA	11
Validation	GSE6532	GSM65808	LumA	1
Validation	GSE6532	GSM65810	LumB	12
Validation	GSE6532	GSM65811	LumA	9
Validation	GSE6532	GSM65812	LumA	6
Validation	GSE6532	GSM65813	ERBB2	15
Validation	GSE6532	GSM65814	LumA	11
Validation	GSE6532	GSM65815	LumB	13
Validation	GSE6532	GSM65816	Basal	7
Validation	GSE6532	GSM65817	LumA	14
Validation	GSE6532	GSM65818	LumA	4
Validation	GSE6532	GSM65819	ERBB2	4
Validation	GSE6532	GSM65820	ERBB2	16
Validation	GSE6532	GSM65821	LumA	13
Validation	GSE6532	GSM65822	LumA	13
Validation	GSE6532	GSM65823	LumB	4
Validation	GSE6532	GSM65824	LumA	10
Validation	GSE6532	GSM65825	ERBB2	14
Validation	GSE6532	GSM65826	LumA	11
Validation	GSE6532	GSM65827	LumA	4
Validation	GSE6532	GSM65828	LumB	4
Validation	GSE6532	GSM65829	LumA	15
Validation	GSE6532	GSM65830	LumA	10
Validation	GSE6532	GSM65831	Normal	4
Validation	GSE6532	GSM65832	LumB	10
Validation	GSE6532	GSM65833	Normal	15
Validation	GSE6532	GSM65834	LumB	4
Validation	GSE6532	GSM65835	ERBB2	10
Validation	GSE6532	GSM65836	LumA	15
Validation	GSE6532	GSM65837	ERBB2	10
Validation	GSE6532	GSM65838	ERBB2	6
Validation	GSE6532	GSM65839	ERBB2	15
Validation	GSE6532	GSM65840	LumA	17
Validation	GSE6532	GSM65841	Basal	6
Validation	GSE6532	GSM65842	Basal	2
Validation	GSE6532	GSM65843	ERBB2	6
Validation	GSE6532	GSM65844	LumB	4
Validation	GSE6532	GSM65845	Basal	6
Validation	GSE6532	GSM65846	Normal	10
Validation	GSE6532	GSM65847	LumA	15
Validation	GSE6532	GSM65848	LumA	13
Validation	GSE6532	GSM65849	LumA	15
Validation	GSE6532	GSM65850	Basal	11
Validation	GSE6532	GSM65851	LumB	16
Validation	GSE6532	GSM65852	Basal	5
Validation	GSE6532	GSM65853	LumA	9
Validation	GSE6532	GSM65854	LumA	6
Validation	GSE6532	GSM65855	LumA	4
Validation	GSE6532	GSM65856	LumB	9
Validation	GSE6532	GSM65857	LumA	15
Validation	GSE6532	GSM65858	LumA	6
Validation	GSE6532	GSM65859	LumB	9
Validation	GSE6532	GSM65860	LumB	4
Validation	GSE6532	GSM65861	ERBB2	1
Validation	GSE6532	GSM65862	LumA	9
Validation	GSE6532	GSM65863	Basal	10
Validation	GSE6532	GSM65864	LumA	6
Validation	GSE6532	GSM65865	LumA	11
Validation	GSE6532	GSM65866	ERBB2	10
Validation	GSE6532	GSM65867	LumB	4
Validation	GSE6532	GSM65868	LumB	9
Validation	GSE6532	GSM65869	LumB	13
Validation	GSE6532	GSM65870	LumA	15
Validation	GSE6532	GSM65871	LumA	6
Validation	GSE6532	GSM65872	LumA	9
Validation	GSE6532	GSM65873	LumA	13
Validation	GSE6532	GSM65874	LumA	7
Validation	GSE6532	GSM65875	LumB	10
Validation	GSE6532	GSM65876	LumA	14
Validation	GSE6532	GSM65877	Normal	13
Validation	GSE6532	GSM65878	Basal	14
Validation	GSE6532	GSM65879	Basal	14
Validation	GSE6532	GSM65880	LumA	15
Validation	MDACC	M106	LumB	4
Validation	MDACC	M107	LumB	14
Validation	MDACC	M108	LumB	4
Validation	MDACC	M111	Basal	8
Validation	MDACC	M113	ERBB2	10
Validation	MDACC	M116	Normal	14
Validation	MDACC	M117	LumA	3
Validation	MDACC	M120	Basal	8
Validation	MDACC	M121	Basal	14
Validation	MDACC	M123	LumB	16
Validation	MDACC	M126	Basal	8
Validation	MDACC	M128	LumB	13
Validation	MDACC	M129	LumA	10
Validation	MDACC	M130	Normal	9
Validation	MDACC	M133	Basal	14
Validation	MDACC	M135	LumA	11
Validation	MDACC	M136	Basal	2
Validation	MDACC	M139	LumB	1
Validation	MDACC	M141	Basal	14
Validation	MDACC	M145	LumB	3
Validation	MDACC	M146	LumB	6
Validation	MDACC	M153	Basal	5
Validation	MDACC	M154	Basal	8
Validation	MDACC	M155	LumB	16
Validation	MDACC	M156	ERBB2	10
Validation	MDACC	M157	LumB	16
Validation	MDACC	M158	LumB	12
Validation	MDACC	M159	Normal	10
Validation	MDACC	M161	ERBB2	7
Validation	MDACC	M165	LumB	16
Validation	MDACC	M176	LumB	4
Validation	MDACC	M177	LumB	6
Validation	MDACC	M179	Normal	6
Validation	MDACC	M180	Normal	13
Validation	MDACC	M181	LumB	13
Validation	MDACC	M182	LumB	13
Validation	MDACC	M186	ERBB2	10
Validation	MDACC	M188	LumB	4
Validation	MDACC	M189	LumB	3
Validation	MDACC	M196	LumB	12
Validation	MDACC	M199	Basal	2
Validation	MDACC	M201	LumB	1
Validation	MDACC	M205	Basal	8
Validation	MDACC	M206	Basal	5
Validation	MDACC	M211	Basal	8
Validation	MDACC	M212	ERBB2	14
Validation	MDACC	M214	LumB	4
Validation	MDACC	M215	ERBB2	14
Validation	MDACC	M216	LumB	9
Validation	MDACC	M217	LumA	3
Validation	MDACC	M220	LumB	4
Validation	MDACC	M226	LumA	1
Validation	MDACC	M227	LumB	4
Validation	MDACC	M228	LumA	14
Validation	MDACC	M230	ERBB2	7
Validation	MDACC	M231	LumA	1
Validation	MDACC	M233	Basal	5
Validation	MDACC	M234	LumA	14
Validation	MDACC	M235	ERBB2	10
Validation	MDACC	M236	LumB	4
Validation	MDACC	M237	ERBB2	10
Validation	MDACC	M238	ERBB2	4
Validation	MDACC	M239	ERBB2	14
Validation	MDACC	M245	Normal	10
Validation	MDACC	M246	LumA	16
Validation	MDACC	M247	LumA	7
Validation	MDACC	M251	LumB	10
Validation	MDACC	M255	LumA	11
Validation	MDACC	M256	LumA	3
Validation	MDACC	M257	LumB	16
Validation	MDACC	M258	Normal	10
Validation	MDACC	M259	LumB	9
Validation	MDACC	M260	LumB	11
Validation	MDACC	M261	LumB	3
Validation	MDACC	M264	LumB	16
Validation	MDACC	M266	LumB	9
Validation	MDACC	M270	LumB	9
Validation	MDACC	M280	LumB	3
Validation	MDACC	M282	LumB	12
Validation	MDACC	M286	ERBB2	14
Validation	MDACC	M287	ERBB2	14
Validation	MDACC	M295	Basal	2
Validation	MDACC	M297	LumB	4
Validation	MDACC	M301	Basal	14
Validation	MDACC	M302	Normal	10
Validation	MDACC	M304	Normal	4
Validation	MDACC	M309	ERBB2	10
Validation	MDACC	M310	Basal	14
Validation	MDACC	M315	LumB	15
Validation	MDACC	M316	LumA	12
Validation	MDACC	M322	LumB	4
Validation	MDACC	M323	Normal	4
Validation	MDACC	M330	ERBB2	12
Validation	MDACC	M331	Normal	7
Validation	MDACC	M333	Basal	5
Validation	MDACC	M334	Normal	15
Validation	MDACC	M341	Normal	16
Validation	MDACC	M343	LumB	17
Validation	MDACC	M353	LumB	4
Validation	MDACC	M356	LumA	11
Validation	MDACC	M357	Basal	14
Validation	MDACC	M367	Normal	6
Validation	MDACC	M371	Normal	10
Validation	MDACC	M373	Basal	5
Validation	MDACC	M375	LumB	9
Validation	MDACC	M384	Normal	4
Validation	MDACC	M386	LumA	10
Validation	MDACC	M387	Basal	2
Validation	MDACC	M399	LumB	5
Validation	MDACC	M402	LumB	4
Validation	MDACC	M421	LumB	14
Validation	MDACC	M434	ERBB2	9
Validation	MDACC	M442	Normal	14
Validation	MDACC	M447	LumB	16
Validation	MDACC	M463	LumA	11
Validation	MDACC	M469	LumA	11
Validation	MDACC	M482	Normal	10
Validation	MDACC	M484	Normal	6
Validation	MDACC	M485	LumB	1
Validation	MDACC	M497	LumB	4
Validation	MDACC	M503	LumB	16
Validation	MDACC	M506	Basal	14
Validation	MDACC	M523	LumB	11
Validation	MDACC	M524	Basal	5
Validation	MDACC	M525	LumA	16
Validation	MDACC	M534	LumB	4
Validation	MDACC	ML20	LumA	14
Validation	MDACC	PERU01	LumB	1
Validation	MDACC	PERU07	LumB	15
Validation	MDACC	PERU09	ERBB2	14
Validation	MDACC	PERU11	LumB	16
Validation	MDACC	PERU12-14	LumB	3
Validation	MDACC	PERU14-16	LumB	15
